# Supplementary material for: Cross-Border Transmission of Salmonella Choleraesuis var. Kunzendorf in European Pigs and Wild Boar: Infection, Genetics, and Evolution
Source: Front Microbiol. 2019 Feb 6;10:179. doi: 10.3389/fmicb.2019.00179 (PMC6373457; doi:10.3389/fmicb.2019.00179)
Supplement: Table S1 — Genomic information including ENA accession number, MLST type, resistance genes and plasmid replicons. [file Table_1.XLSX]

## Sheet: Meta data
	Optional	Optional	Optional	Optional	Mandatory	Mandatory	Mandatory	Mandatory	Mandatory	Mandatory	Mandatory	Mandatory	Optional	Optional		Mandatory	Mandatory	Mandatory
	Kingdom	Genus	Species	Subspecific genetic lineage (e.g. MLST, serovar, biotype)	Original strain name (number)	Sample type	Project no.	Responsible AC (Seperate by commas)	Responsible laboratory personel (Technician/Student)	Strain supplier	Date of isolation	Country	State	Other location	Isolation source	Isolation source	Host	Genome size (Mb)
Hiseq	Bacteria	Salmonella	Choleraesuis	?	MRS-13/00231	Single isolate	929	rshe	chsv	Christian Kornschober <christian.kornschober@ages.at>	2013-01-22	Austria	Lower	Buck / Leitha	Animal		Wild boar	96
Hiseq	Bacteria	Salmonella	Choleraesuis	?	MRS-13/00335	Single isolate	929	rshe	chsv	Christian Kornschober <christian.kornschober@ages.at>	2013-01-25	Austria	Lower	Horn	Animal		Wild boar	98
Hiseq	Bacteria	Salmonella	Choleraesuis	?	MRS-13/00383	Single isolate	929	rshe	chsv	Christian Kornschober <christian.kornschober@ages.at>	2013-01-31	Austria	Styria	Hartberg	Animal		Wild boar	101
Hiseq	Bacteria	Salmonella	Choleraesuis	?	MRS-13/00384	Single isolate	929	rshe	chsv	Christian Kornschober <christian.kornschober@ages.at>	2013-01-31	Austria	Burgenland	oberwart	Animal		Wild boar	88
Hiseq	Bacteria	Salmonella	Choleraesuis	?	MRS-13/00407	Single isolate	929	rshe	chsv	Christian Kornschober <christian.kornschober@ages.at>	2013-02-01	Austria	Lower	Zwettl	Animal		Wild boar	89
Hiseq	Bacteria	Salmonella	Choleraesuis	Kunzendorf	10-P-PA2216	Single isolate	929	rshe	chsv	MVDr Tomáš Černý <cerny@svupraha.cz>	20.12.2010	Czech Republic		Praha-východ	Organ	organs	pig	9
Hiseq	Bacteria	Salmonella	Choleraesuis	Kunzendorf	12-P-BA1518	Single isolate	929	rshe	chsv	MVDr Tomáš Černý <cerny@svupraha.cz>	28.3.2012	Czech Republic		Plzeň	Lung	lung, heart	pig	11
Hiseq	Bacteria	Salmonella	Choleraesuis	Kunzendorf	12-P-BA380	Single isolate	929	rshe	chsv	MVDr Tomáš Černý <cerny@svupraha.cz>	31.1.2012	Czech Republic		Česká Lípa	Lung	lung	pig	12
Hiseq	Bacteria	Salmonella	Choleraesuis	Kunzendorf	12-P-BA592	Single isolate	929	rshe	chsv	MVDr Tomáš Černý <cerny@svupraha.cz>	9.2.2012	Czech Republic		Plzeň	Carcasses swabs	carcasses swabs	pork	13
Miseq	Bacteria	Salmonella	Choleraesuis	Kunzendorf	2013-60-1557	Single isolate	929	rshe	chsv	Gitte Sørensen <gits@food.dtu.dk>	21/08/2013	DK			Animal
Miseq	Bacteria	Salmonella	Choleraesuis	Kunzendorf	2012-60-3235-1	Single isolate	929	rshe	chsv	Gitte Sørensen <gits@food.dtu.dk>	2012-12-21	DK			Animal	Animal	Pig	110
Miseq	Bacteria	Salmonella	Choleraesuis	Kunzendorf	2013-60-102-2	Single isolate	929	rshe	chsv	Gitte Sørensen <gits@food.dtu.dk>	2013-01-22	DK			Animal	Animal	Pig	109
Hiseq	Bacteria	Salmonella	Choleraesuis	Kunzendorf	2013-60-102-7	Single isolate	929	rshe	chsv	Gitte Sørensen <gits@food.dtu.dk>	22.01.2013	DK			Animal	Animal	Pig	113
Hiseq	Bacteria	Salmonella	Choleraesuis	Kunzendorf	2013-60-103-1	Single isolate	929	rshe	chsv	Gitte Sørensen <gits@food.dtu.dk>	22.01.2013	DK			Animal	Animal	Pig	111
Hiseq	Bacteria	Salmonella	Choleraesuis	Kunzendorf	2013-60-132-1	Single isolate	929	rshe	chsv	Gitte Sørensen <gits@food.dtu.dk>	25.01.2013	DK			Animal	Animal	Pig	112
Hiseq	Bacteria	Salmonella	Choleraesuis	Kunzendorf	7223955-17	Single isolate	929	rshe	chsv	Gitte Sørensen <gits@food.dtu.dk>	2000-10-17	DK			Animal	Animal	Pig	95
Hiseq	Bacteria	Salmonella	Choleraesuis	Kunzendorf	7224252-1	Single isolate	929	rshe	chsv	Gitte Sørensen <gits@food.dtu.dk>	2000-11-03	DK			Animal	Animal	Pig	106
Hiseq	Bacteria	Salmonella	Choleraesuis	Kunzendorf	9915794-2	Single isolate	929	rshe	chsv	Gitte Sørensen <gits@food.dtu.dk>	1999-11-23	DK			Lung	Lung	Pig	93
Miseq	Bacteria	Salmonella	Choleraesuis	Kunzendorf	9924031-1	Single isolate	929	rshe	chsv	Gitte Sørensen <gits@food.dtu.dk>	1999-11-02	DK			Animal	Animal	Pig	94
Hiseq	Bacteria	Salmonella	Choleraesuis	Kunzendorf	9924260-13	Single isolate	929	rshe	chsv	Gitte Sørensen <gits@food.dtu.dk>	26.11.1999	DK			Bedding	Stibundsprøve	Pig	5
Miseq	Bacteria	Salmonella	Choleraesuis	Kunzendorf	9924281-1	Single isolate	929	rshe	chsv	Gitte Sørensen <gits@food.dtu.dk>	1999-11-18	DK			Lymfe node	Lymfe knot (isolate)	Pig	5
Hiseq	Bacteria	Salmonella	Choleraesuis	Kunzendorf	9924281-1	Single isolate	929	rshe	chsv	Gitte Sørensen <gits@food.dtu.dk>	1999-11-18	DK			Tonsil	Tonsil(ler)	Pig	5
Hiseq	Bacteria	Salmonella	Choleraesuis	Kunzendorf	9924281-1	Single isolate	929	rshe	chsv	Gitte Sørensen <gits@food.dtu.dk>	1999-11-18	DK			Ileoceacale lnn.	Ileoceacale lnn.	Pig	5
Hiseq	Bacteria	Salmonella	Choleraesuis	Kunzendorf	9924281-1	Single isolate	929	rshe	chsv	Gitte Sørensen <gits@food.dtu.dk>	1999-11-18	DK			Spleen	Milt	Pig	5
Hiseq	Bacteria	Salmonella	Choleraesuis	Kunzendorf	9924281-1	Single isolate	929	rshe	chsv	Gitte Sørensen <gits@food.dtu.dk>	1999-11-18	DK			Appendix (content)	Blindtarmsindhold	Pig	5
Hiseq	Bacteria	Salmonella	Choleraesuis	Kunzendorf	9924281-1	Single isolate	929	rshe	chsv	Gitte Sørensen <gits@food.dtu.dk>	1999-11-18	DK			Ileum	Ileum	Pig	5
Hiseq	Bacteria	Salmonella	Choleraesuis	Kunzendorf	9924283-1	Single isolate	929	rshe	chsv	Gitte Sørensen <gits@food.dtu.dk>	18.11.1999	DK			Lung	Lung	Pig	5
Hiseq	Bacteria	Salmonella	Choleraesuis	Kunzendorf	9924284-1	Single isolate	929	rshe	chsv	Gitte Sørensen <gits@food.dtu.dk>	1999-11-18	DK			Ileoceacale lnn.	Ileoceacale lnn.	Pig	5
Hiseq	Bacteria	Salmonella	Choleraesuis	Kunzendorf	9924284-1	Single isolate	929	rshe	chsv	Gitte Sørensen <gits@food.dtu.dk>	1999-11-18	DK			Lever	Lever	Pig	5
Hiseq	Bacteria	Salmonella	Choleraesuis	Kunzendorf	9924284-1	Single isolate	929	rshe	chsv	Gitte Sørensen <gits@food.dtu.dk>	1999-11-18	DK			Spleen	Milt	Pig	5
Hiseq	Bacteria	Salmonella	Choleraesuis	Kunzendorf	9924284-1	Single isolate	929	rshe	chsv	Gitte Sørensen <gits@food.dtu.dk>	1999-11-18	DK			Appendix (content)	Blindtarmsindhold	Pig	5
Hiseq	Bacteria	Salmonella	Choleraesuis	Kunzendorf	9924284-1	Single isolate	929	rshe	chsv	Gitte Sørensen <gits@food.dtu.dk>	1999-11-18	DK			Ileum	Ileum	Pig	108
Hiseq	Bacteria	Salmonella	Choleraesuis	Kunzendorf	9924284-1	Single isolate	929	rshe	chsv	Gitte Sørensen <gits@food.dtu.dk>	1999-11-18	DK			Colon	Colon	Pig	107
Hiseq	Bacteria	Salmonella	Choleraesuis	Kunzendorf	9924286-1	Single isolate	929	rshe	chsv	Gitte Sørensen <gits@food.dtu.dk>	1999-11-18	DK			Ileoceacale lnn.	Ileoceacale lnn.	Pig	77
Hiseq	Bacteria	Salmonella	Choleraesuis	Kunzendorf	9924286-1	Single isolate	929	rshe	chsv	Gitte Sørensen <gits@food.dtu.dk>	1999-11-18	DK			Spleen	Milt	Pig	78
Hiseq	Bacteria	Salmonella	Choleraesuis	Kunzendorf	9924286-1	Single isolate	929	rshe	chsv	Gitte Sørensen <gits@food.dtu.dk>	1999-11-18	DK			Colon	Colon	Pig	80
Hiseq	Bacteria	Salmonella	Choleraesuis	Kunzendorf	9924286-1	Single isolate	929	rshe	chsv	Gitte Sørensen <gits@food.dtu.dk>	1999-11-18	DK			Lung	Lunge(r)	Pig	81
Hiseq	Bacteria	Salmonella	Choleraesuis	Kunzendorf	9924286-1(611)	Single isolate	929	rshe	chsv	Gitte Sørensen <gits@food.dtu.dk>	18.11.1999	DK			Lymfe node	Lymfe knot	Pig	66
Miseq	Bacteria	Salmonella	Choleraesuis	Kunzendorf	9924286-1(63)	Single isolate	929	rshe	chsv	Gitte Sørensen <gits@food.dtu.dk>	1999-11-18	DK			Lever	Lever	Pig	65
Hiseq	Bacteria	Salmonella	Choleraesuis	Kunzendorf	9924288-1	Single isolate	929	rshe	chsv	Gitte Sørensen <gits@food.dtu.dk>	1999-11-18	DK			Organ	Organer	Pig	67
Hiseq	Bacteria	Salmonella	Choleraesuis	Kunzendorf	9924288-1	Single isolate	929	rshe	chsv	Gitte Sørensen <gits@food.dtu.dk>	1999-11-18	DK			Lymfe node	Lymfeknude	Pig	18
Hiseq	Bacteria	Salmonella	Choleraesuis	Kunzendorf	9924288-1	Single isolate	929	rshe	chsv	Gitte Sørensen <gits@food.dtu.dk>	1999-11-18	DK			Lung	Lunge(r)	Pig	27
Hiseq	Bacteria	Salmonella	Choleraesuis	Kunzendorf	9924288-1(57)	Single isolate	929	rshe	chsv	Gitte Sørensen <gits@food.dtu.dk>	18.11.1999	DK			Tonsil	Tonsil	Pig	34
Hiseq	Bacteria	Salmonella	Choleraesuis	Kunzendorf	9924288-1(667)	Single isolate	929	rshe	chsv	Gitte Sørensen <gits@food.dtu.dk>	18.11.1999	DK			Colon	Colon	Pig	38
Hiseq	Bacteria	Salmonella	Choleraesuis	Kunzendorf	9924325-4	Single isolate	929	rshe	chsv	Gitte Sørensen <gits@food.dtu.dk>	23.11.1999	DK			Bedding	Stibundsprøve	Pig	42
Hiseq	Bacteria	Salmonella	Choleraesuis	Kunzendorf	9924364-10	Single isolate	929	rshe	chsv	Gitte Sørensen <gits@food.dtu.dk>	25.11.1999	DK			Bedding	Stibundsprøve	Pig	46
Hiseq	Bacteria	Salmonella	Choleraesuis	Kunzendorf	9924636-1	Single isolate	929	rshe	chsv	Gitte Sørensen <gits@food.dtu.dk>	1999-12-15	DK			Animal	Animal	Pig	48
Hiseq	Bacteria	Salmonella	Choleraesuis	Kunzendorf	9924230-1	Single isolate	929	rshe	chsv	Gitte Sørensen <gits@food.dtu.dk>	1999-11-16	DK			Animal	Isolat fra dyr	Pig
Hiseq	Bacteria	Salmonella	Choleraesuis	Kunzendorf	9924196-16	Single isolate	929	rshe	chsv	Gitte Sørensen <gits@food.dtu.dk>	1991-11-12	DK			Bedding	Stibundsprøver	Pig
Hiseq	Bacteria	Salmonella	Choleraesuis	Kunzendorf	9924196-12	Single isolate	929	rshe	chsv	Gitte Sørensen <gits@food.dtu.dk>	1991-11-12	DK			Bedding	Stibundsprøver	Pig
Hiseq	Bacteria	Salmonella	Choleraesuis	Kunzendorf	9924195-21	Single isolate	929	rshe	chsv	Gitte Sørensen <gits@food.dtu.dk>	1991-11-12	DK			Bedding	Stibundsprøver	Pig
Hiseq	Bacteria	Salmonella	Choleraesuis	Kunzendorf	9924195-20	Single isolate	929	rshe	chsv	Gitte Sørensen <gits@food.dtu.dk>	1991-11-12	DK			Bedding	Stibundsprøver	Pig
Hiseq	Bacteria	Salmonella	Choleraesuis	Kunzendorf	9924195-18	Single isolate	929	rshe	chsv	Gitte Sørensen <gits@food.dtu.dk>	1991-11-12	DK			Bedding	Stibundsprøver	Pig
Hiseq	Bacteria	Salmonella	Choleraesuis	Kunzendorf	TA10-18838	Single isolate	929	rshe	chsv	Age Kärssin <age.karssin@vetlab.ee>	07/10/2010	Estland	Järva	Türi	Organ	internal organs	wild boar	51
Hiseq	Bacteria	Salmonella	Choleraesuis	Kunzendorf	TA10-23756	Single isolate	929	rshe	chsv	Age Kärssin <age.karssin@vetlab.ee>	01/12/2010	Estland	Lääne-Viru	Haljala,Põdruse	Lung	lungs	pig	53
Hiseq	Bacteria	Salmonella	Choleraesuis	Kunzendorf	TA11-04807	Single isolate	929	rshe	chsv	Age Kärssin <age.karssin@vetlab.ee>	15/03/2011	Estland	Lääne-Viru		Mesenteric lymph nodes	mesenteric lymph nodes	pig	55
Hiseq	Bacteria	Salmonella	Choleraesuis	Kunzendorf	TA11-7639	Single isolate	929	rshe	chsv	Age Kärssin <age.karssin@vetlab.ee>	20/04/2010	Estland	Rapla	Kehtna-Nurme	Meat	meat preparations	pig	82
Hiseq	Bacteria	Salmonella	Choleraesuis	Kunzendorf	TA12-14010	Single isolate	929	rshe	chsv	Age Kärssin <age.karssin@vetlab.ee>	10/09/2012	Estland	Saare	Leisi,Aru	Organ	internal organs	pig	83
Hiseq	Bacteria	Salmonella	Choleraesuis	Kunzendorf	TA12-14668	Single isolate	929	rshe	chsv	Age Kärssin <age.karssin@vetlab.ee>	25/09/2012	Estland	Põlva		Mesenteric lymph nodes	mesenteric lymph nodes	pig	84
Hiseq	Bacteria	Salmonella	Choleraesuis	Kunzendorf	TA12-17181	Single isolate	929	rshe	chsv	Age Kärssin <age.karssin@vetlab.ee>	29/10/2012	Estland	Saare	Kaarma,Pähkla	Organ	internal organs	pig	85
Hiseq	Bacteria	Salmonella	Choleraesuis	Kunzendorf	TA12-5803	Single isolate	929	rshe	chsv	Age Kärssin <age.karssin@vetlab.ee>	29/03/2012	Estland	Saare	Kärla,Kirikuküla	Faecal sample	faecal sample	pig	86
Hiseq	Bacteria	Salmonella	Choleraesuis	Kunzendorf	TA12-7256	Single isolate	929	rshe	chsv	Age Kärssin <age.karssin@vetlab.ee>	02/05/2012	Estland	Rapla	?	Mesenteric lymph nodes	mesenteric lymph nodes	pig	59
Hiseq	Bacteria	Salmonella	Choleraesuis	Kunzendorf	TA12-9851	Single isolate	929	rshe	chsv	Age Kärssin <age.karssin@vetlab.ee>	15/06/2012	Estland	Saare	Orisssaare,Tagavere	Organ	internal organs	pig	62
Hiseq	Bacteria	Salmonella	Choleraesuis	Kunzendorf	TA13-2369	Single isolate	929	rshe	chsv	Age Kärssin <age.karssin@vetlab.ee>	12/02/2013	Estland	Lääne-Viru	Vinni	Organ	internal organs	pig	64
Hiseq	Bacteria	Salmonella	Choleraesuis	Kunzendorf	TA13-677	Single isolate	929	rshe	chsv	Age Kärssin <age.karssin@vetlab.ee>	13/01/2013	Estland	Viljandi	Tarvastu	Meat	meat sample	wild boar	60
Hiseq	Bacteria	Salmonella	Choleraesuis	?	04CEB50SAL-1	Single isolate	929	rshe	chsv	BRISABOIS Anne <Anne.BRISABOIS@anses.fr>	2004	France			Food sample	Food		71
Hiseq	Bacteria	Salmonella	Choleraesuis	?	95CEB06SAL-2	Single isolate	929	rshe	chsv	BRISABOIS Anne <Anne.BRISABOIS@anses.fr>	1995	France			Food sample	Food		73
Hiseq	Bacteria	Salmonella	Choleraesuis	?	01-03680	Single isolate	929	rshe	chsv	Szabo Istvan <Istvan.Szabo@bfr.bund.de>	05/12/2001	Germany			Meat	Meat	Wild Boar	74
Hiseq	Bacteria	Salmonella	Choleraesuis	?	04-03358	Single isolate	929	rshe	chsv	Szabo Istvan <Istvan.Szabo@bfr.bund.de>	18/10/2004	Germany			Animal		Pig	72
Hiseq	Bacteria	Salmonella	Choleraesuis	?	04-03359	Single isolate	929	rshe	chsv	Szabo Istvan <Istvan.Szabo@bfr.bund.de>	29/10/2004	Germany			Animal		Pig	69
Hiseq	Bacteria	Salmonella	Choleraesuis	?	06-00244	Single isolate	929	rshe	chsv	Szabo Istvan <Istvan.Szabo@bfr.bund.de>	19/12/2005	Germany			Animal		Pig	70
Hiseq	Bacteria	Salmonella	Choleraesuis	?	09-00524	Single isolate	929	rshe	chsv	Szabo Istvan <Istvan.Szabo@bfr.bund.de>	26/01/2009	Germany			Organ	organ	Wild Boar	68
Hiseq	Bacteria	Salmonella	Choleraesuis	?	12-03467	Single isolate	929	rshe	chsv	Szabo Istvan <Istvan.Szabo@bfr.bund.de>	19/09/2012	Germany			Organ	organ	Wild Boar	6
Miseq	Bacteria	Salmonella	Choleraesuis	?	12-03619	Single isolate	929	rshe	chsv	Szabo Istvan <Istvan.Szabo@bfr.bund.de>	02/10/2012	Germany			Faecal sample	Faeces	Pig	7
Hiseq	Bacteria	Salmonella	Choleraesuis	Kunzendorf	21690	Single isolate	929	rshe	chsv	Dr. Jánosi Szilárd <JanosiSz@nebih.gov.hu>	2012.08.28.	Hungary (Bács-Kiskun)		Tataháza	Lung	lung	Pig	8
Hiseq	Bacteria	Salmonella	Choleraesuis	?	25042/2007	Single isolate	929	rshe	chsv	Dr. Jánosi Szilárd <JanosiSz@nebih.gov.hu>	2007	Hungary (Komárom)		Bakonybánk	Spleen	spleen	Pig	14
Miseq	Bacteria	Salmonella	Choleraesuis	?	947/2007	Single isolate	929	rshe	chsv	Dr. Jánosi Szilárd <JanosiSz@nebih.gov.hu>	2007	Hungary (Pest)		Visegrád	Lung	lung	wildboar	15
Hiseq	Bacteria	Salmonella	Choleraesuis	?	SCS-IT-1	Single isolate	929	rshe	chsv	Antonio Battisti <antonio.battisti@izslt.it>	2008	Italy			Animal		Pigs	16
Hiseq	Bacteria	Salmonella	Choleraesuis	?	SCS-IT-21	Single isolate	929	rshe	chsv	Antonio Battisti <antonio.battisti@izslt.it>	2009	Italy			Animal		Pigs	115
Hiseq	Bacteria	Salmonella	Choleraesuis	?	SCS-IT-25	Single isolate	929	rshe	chsv	Antonio Battisti <antonio.battisti@izslt.it>	2009	Italy			Animal		Pigs	99
Hiseq	Bacteria	Salmonella	Choleraesuis	?	SCS-IT-29	Single isolate	929	rshe	chsv	Antonio Battisti <antonio.battisti@izslt.it>	2010	Italy			Animal		Pigs	100
Hiseq	Bacteria	Salmonella	Choleraesuis	?	SCS-IT-34	Single isolate	929	rshe	chsv	Antonio Battisti <antonio.battisti@izslt.it>	2011	Italy			Animal		Pigs	103
Hiseq	Bacteria	Salmonella	Choleraesuis	?	SCS-IT-38	Single isolate	929	rshe	chsv	Antonio Battisti <antonio.battisti@izslt.it>	2012	Italy			Animal		Pigs	105
Hiseq	Bacteria	Salmonella	Choleraesuis	Kunzendorf	2007-60-2369-1	Single isolate	929	rshe	chsv	Gitte Sørensen <gits@food.dtu.dk>	2007-08-14	Lithuania			Faecal sample	Faecesswab	Pig	97
Hiseq	Bacteria	Salmonella	Choleraesuis	Kunzendorf	2007-60-2369-2	Single isolate	929	rshe	chsv	Gitte Sørensen <gits@food.dtu.dk>	2007-08-14	Lithuania			Faecal sample	Faecesswab	Pig	90
Miseq	Bacteria	Salmonella	Choleraesuis	Kunzendorf	2007-60-2369-3	Single isolate	929	rshe	chsv	Gitte Sørensen <gits@food.dtu.dk>	2007-08-14	Lithuania			Faecal sample	Faecesswab	Pig	91
Hiseq	Bacteria	Salmonella	Choleraesuis	Kunzendorf	2007-60-2695-3	Single isolate	929	rshe	chsv	Gitte Sørensen <gits@food.dtu.dk>	2007-09-06	Lithuania			Bedding	Stibundspool	Pig	92
Hiseq	Bacteria	Salmonella	Choleraesuis	Kunzendorf	2007-60-2695-5	Single isolate	929	rshe	chsv	Gitte Sørensen <gits@food.dtu.dk>	2007-09-06	Lithuania			Bedding	Stibundspool	Pig	5
Hiseq	Bacteria	Salmonella	Choleraesuis	?	0001/2010_x001E_	Single isolate	929	rshe	chsv	Dariusz Wasyl <wasyl@piwet.pulawy.pl>	10/01/2010	Poland			Lung	lungs	Pig	5
Hiseq	Bacteria	Salmonella	Choleraesuis	?	0217/2011_x001E_	Single isolate	929	rshe	chsv	Dariusz Wasyl <wasyl@piwet.pulawy.pl>	2011-02-07_x001E_	Poland			Faecal sample	feaces	Pig	5
Miseq	Bacteria	Salmonella	Choleraesuis	?	1221/2012_x001E_	Single isolate	929	rshe	chsv	Dariusz Wasyl <wasyl@piwet.pulawy.pl>	2012-11-06_x001E_	Poland			Lung	lungs	Pig	5
Hiseq	Bacteria	Salmonella	Choleraesuis	?	1204/2010_x001E_	Single isolate	929	rshe	chsv	Dariusz Wasyl <wasyl@piwet.pulawy.pl>	2010-06-17_x001E_	Poland,(Ukraine)			Organ	internal organs	Pig	5
Hiseq	Bacteria	Salmonella	Choleraesuis	?	772050196	Single isolate	930	rshe	chsv	Gitte Sørensen <gits@food.dtu.dk>	2005-03-02	DK (Polen) ??			Faecal sample	feaces	Pig	5
Hiseq	Bacteria	Salmonella	Choleraesuis	Kunzendorf	20765	Single isolate	929	rshe	chsv	Zhao, Shaohua <Shaohua.Zhao@fda.hhs.gov>	2003	US	NC		Animal		Pig	5
Hiseq	Bacteria	Salmonella	Choleraesuis	Kunzendorf	22501	Single isolate	929	rshe	chsv	Zhao, Shaohua <Shaohua.Zhao@fda.hhs.gov>	2003	US	NC		Animal		Pig	28
Hiseq	Bacteria	Salmonella	Choleraesuis	Kunzendorf	22522	Single isolate	929	rshe	chsv	Zhao, Shaohua <Shaohua.Zhao@fda.hhs.gov>	2003	US	NC		Animal		Pig	29
Hiseq	Bacteria	Salmonella	Choleraesuis	Kunzendorf	30163	Single isolate	929	rshe	chsv	Zhao, Shaohua <Shaohua.Zhao@fda.hhs.gov>	2003	US	NC		Animal		Pig	30
Hiseq	Bacteria	Salmonella	Choleraesuis	Kunzendorf	33820	Single isolate	929	rshe	chsv	Zhao, Shaohua <Shaohua.Zhao@fda.hhs.gov>	2004	US	NC		Animal		Pig	31
Hiseq	Bacteria	Salmonella	Choleraesuis	Kunzendorf	33824	Single isolate	929	rshe	chsv	Zhao, Shaohua <Shaohua.Zhao@fda.hhs.gov>	2004	US	NC		Animal		Pig	32
Hiseq	Bacteria	Salmonella	Choleraesuis	Kunzendorf	35155	Single isolate	929	rshe	chsv	Zhao, Shaohua <Shaohua.Zhao@fda.hhs.gov>	2004	US	NC		Animal		Pig	33
Miseq	Bacteria	Salmonella	Choleraesuis	?	208/P/2001	Single isolate	930	rshe	chsv	Slowey, Rosemarie <Rosemarie.Slowey@agriculture.gov.ie>	14/02/2001	Ireland		Cork region	Organ	Organ	Pig
Miseq	Bacteria	Salmonella	Choleraesuis	?	2002/57	Single isolate	931	rshe	chsv	Slowey, Rosemarie <Rosemarie.Slowey@agriculture.gov.ie>	17/01/2002	Ireland		Cork region	Organ	Organ	Pig

## Sheet: genome info
genome	Origin	date	avg depth	no. SNPs	Not use	contigs	N50	Median cov depth	max contig		# proteins	type of pigs	biotype
0001_2010_PL_1_10_2010	Poland	1_10_2010	61.3	566		74	4811366	16.787	4811366		4721	pig	S. Choleraesuis
01-03680_DE_5_12_2001	Germany	5_12_2001	111.2	2357	y	73	4691152	21.9789	4691152		4631	Wild Boar	S. Choleraesuis
0217_2011_PL_7_2_2011	Poland	7_2_2011	100.6	516		243	65609	17.3106	246424		4665	pig	S. Choleraesuis
04-03358_DE_18_10_2004	Germany	18_10_2004	95.6	2353	y	45	4701319	15.0386	4701319		4610	pig	S. Choleraesuis
04-03359_DE_29_10_2004	Germany	29_10_2004	83.3	2358	y	85	4697007	18.0292	4697007		4638	pig	S. Choleraesuis
04CEB50SAL-1_FR_2004	France	2004	106	444		62	4655957	16.6165	4655957		4649	pig	S. Choleraesuis
06-00244_DE_19_12_2005	Germany	19_12_2005	64.3	2354	y	53	3824161	11.2839	3824161		4634	pig	S. Choleraesuis
09-00524_DE_26_1_2009	Germany	26_1_2009	116.8	580		72	3699641	29.6603	3699641		4671	Wild Boar	S. Choleraesuis
10-P-PA2216_CZ_20_12_2010	Czech republic	20_12_2010	75.7	543		69	4724050	13.0565	4724050		4633	pig	S. Choleraesuis var. Kunzendorf
12-03467_DE_19_9_2012	Germany	19_9_2012	145.9	494		228	77321	22.8538	246428		4661	Wild Boar	S. Choleraesuis
12-03619_DE_2_102012	Germany	2_10_2012	35.5	442		561	17121	9.85892	79820		4963	pig	S. Choleraesuis
12-P-BA1518_CZ_28_3_2012	Czech republic	28_3_2012	95.5	538		50	2931290	14.7381	2931290		4634	pig	S. Choleraesuis var. Kunzendorf
12-P-BA380_CZ_31_1_2012	Czech republic	31_1_2012	101.2	538		243	65182	18.0927	247030		4678	pig	S. Choleraesuis var. Kunzendorf
12-P-BA592_CZ_9_2_2012	Czech republic	9_2_2012	63.5	532		274	57395	14.6838	247018		4682	pig	S. Choleraesuis var. Kunzendorf
1204_2010_PL_17_6_2010	Poland	17_6_2010	85.4	508		260	67249	14.6048	246423		4752	pig	S. Choleraesuis
1221_2012_PL_6_11_2012	Poland	6_11_2012	79.9	584		44	3794372	17.3133	3794372		4601	pig	S. Choleraesuis
2007-60-2369-1_LT_14_8_2007	Lituania	14_8_2007	132.6	616		253	73919	20.8526	246413		4925	pig	S. Choleraesuis var. Kunzendorf
2007-60-2369-2_LT_14_8_2007	Lituania	14_8_2007	96.3	615		232	74359	16.7762	247015		4673	pig	S. Choleraesuis var. Kunzendorf
2007-60-2369-3_LT_14_8_2007	Lituania	14_8_2007	115.2	613		40	2915966	25.4868	2915966		4616	pig	S. Choleraesuis var. Kunzendorf
2007-60-2695-3_LT_6_9_2007	Lituania	6_9_2007	77	615		56	4741191	14.7338	4741191		4649	pig	S. Choleraesuis var. Kunzendorf
2007-60-2695-5_LT_6_9_2007	Lituania	6_9_2007	92.8	615		61	4723075	16.0653	4723075		4636	pig	S. Choleraesuis var. Kunzendorf
2012-60-3235-1_DK_21_12_2012	Denmark	21_12_2012	96.2	449		77	4524098	15.702	4524098		4721	pig	S. Choleraesuis var. Kunzendorf
2013-60-102-2_DK_22_1_2013	Denmark	22_1_2013	44.8	439		74	1589080	12.4572	2098284		4651	pig	S. Choleraesuis var. Kunzendorf
2013-60-102-7_DK_22_1_2013	Denmark	22_1_2013	61	446		78	4696564	12.8817	4696564		4638	pig	S. Choleraesuis var. Kunzendorf
2013-60-103-1_DK_22_1_2013	Denmark	22_1_2013	88	452		242	67249	15.3979	414110		4661	pig	S. Choleraesuis var. Kunzendorf
2013-60-132-1_DK_25_1_2013	Denmark	25_1_2013	73.3	445		55	4711170	12.7339	4711170		4620	pig	S. Choleraesuis var. Kunzendorf
2013-60-1557_DK_21_8_2013	Denmark	21_8_2013	42.2	429		289	795475	10.4375	1067207		4810	pig	NA
20765_US_2003	US	2003	102.4	446		75	4904627	18.2738	4904627		5101	pig	S. Choleraesuis var. Kunzendorf
21690_HU_28_8_2012	Hungary	28_8_2012	92.1	535		68	4650017	21.5703	4650017		4555	pig	S. Choleraesuis var. Kunzendorf
22501_US_2003	US	2003	109.9	479		259	67249	19.1636	247030		4716	pig	S. Choleraesuis var. Kunzendorf
22522_US_2003	US	2003	107.8	448		69	2757755	21.4791	2757755		5296	pig	S. Choleraesuis var. Kunzendorf
25042_2007_HU_2007	Hungary	2007	88	506		69	4985944	18.5864	4985944		5012	pig	S. Choleraesuis
30163_US_2003	US	2003	86.8	451		62	3961228	13.4984	3961228		5326	pig	S. Choleraesuis var. Kunzendorf
33820_US_2004	US	2004	106.4	383		230	77321	16.5922	247034		4656	pig	S. Choleraesuis var. Kunzendorf
33824_US_2004	US	2004	98.2	455		269	70888	17.2703	202963		4946	pig	S. Choleraesuis var. Kunzendorf
35155_US_2004	US	2004	96.7	380		95	2883445	14.9487	2883445		4678	pig	S. Choleraesuis var. Kunzendorf
7223955-17_DK_17_10_2000	Denmark	17_10_2000	85.6	601		109	3526629	21.5935	3526629		4839	pig	S. Choleraesuis var. Kunzendorf
7224252-1_DK_03_11_2000	Denmark	03_11_2000	111.2	602		59	3568399	33.4639	3568399		4768	pig	S. Choleraesuis var. Kunzendorf
772050196_DK-PL_3_2_2005	Denmark-Poland	3_2_2005	100.5	580		240	74359	17.6691	74359		4661	pig	NA
947_2007_HU_2007	Hungary	2007	34.5	417		651	15561	9.8232	56310		5004	Wild Boar	S. Choleraesuis
95CEB06SAL-2_FR_1995	France	1995	70.4	439		81	4120310	16.8643	4120310		5761	pig	S. Choleraesuis
9915794-2_DK_23_11_1999	Denmark	23_11_1999	72	599		67	4750300	13.8067	4750300		4734	pig	S. Choleraesuis var. Kunzendorf
9924031-1_DK_02_11_1999	Denmark	02_11_1999	32.7	550		607	15696	9.41207	69253		5105	pig	S. Choleraesuis var. Kunzendorf
9924195-18_DK_12_11_1991	Denmark	12_11_1991	133	603		227	74398	20.9431	414115		4798	pig	NA
9924195-20_DK_12_11_1991	Denmark	12_11_1991	67.8	595		113	925876	12.9182	1601139		4786	pig	NA
9924195-21_DK_12_11_1991	Denmark	12_11_1991	93.4	597		82	2033357	14.2602	2211518		4623	pig	NA
9924196-12_DK_12_11_1991	Denmark	12_11_1991	113.5	602		226	67255	17.5218	414115		4798	pig	NA
9924196-16_DK_12_11_1991	Denmark	12_11_1991	109.9	599		66	3842856	30.4101	3842856		4617	pig	NA
9924230-1_DK_16_11_1999	Denmark	16_11_1999	111.6	600		92	4665127	28.3452	4665127		4776	pig	NA
9924260-13_DK_26_1_1999	Denmark	26_1_1999	93.7	597		58	4662457	16.2472	4662457		4604	pig	S. Choleraesuis var. Kunzendorf
9924281-1_Blindtarmsindhold_DK_18_11_1999	Denmark	18_11_1999	84.7	598		253	66287	18.0496	414103		4801	pig	S. Choleraesuis var. Kunzendorf
9924281-1_Ileoceacale_DK_18_11_1999	Denmark	18_11_1999	99.4	597		99	3182174	25.1264	3182174		4770	pig	S. Choleraesuis var. Kunzendorf
9924281-1_Ileum_DK_18_11_1999	Denmark	18_11_1999	93.5	597		246	66291	18.1445	414107		4805	pig	S. Choleraesuis var. Kunzendorf
9924281-1_Milt_DK_18_11_1999	Denmark	18_11_1999	114.3	600		75	2507339	20.0161	2507339		4754	pig	S. Choleraesuis var. Kunzendorf
9924281-1_Tonsil_DK_18_11_1999	Denmark	18_11_1999	51.2	594		304	54107	12.9385	237717		4841	pig	S. Choleraesuis var. Kunzendorf
9924281-1_isolate_DK_18_11_1999	Denmark	18_11_1999	52.2	593		273	42778	14.6749	168981		4841	pig	S. Choleraesuis var. Kunzendorf
9924283-1_Lung_DK_8_11_1999	Denmark	8_11_1999	91.4	593		53	3117212	17.7377	3117212		4812	pig	S. Choleraesuis var. Kunzendorf
9924284-1_Blindtarmsindhold_DK_18_11_1999	Denmark	18_11_1999	145.8	601		219	77321	22.6061	356463		4652	pig	NA
9924284-1_Colon_DK_18_11_1999	Denmark	18_11_1999	18.1	560		2986	2569	5.33037	33366		6959	pig	NA
9924284-1_Ileoceacale_DK_18_11_1999	Denmark	18_11_1999	92.2	597		46	4733451	14.2165	4733451		4608	pig	NA
9924284-1_Ileum_DK_18_11_1999	Denmark	18_11_1999	126.2	601		219	74398	19.5935	414115		4651	pig	NA
9924284-1_Lever_DK_18_11_1999	Denmark	18_11_1999	129.4	598		218	80947	20.0531	414115		4654	pig	NA
9924284-1_Milt_DK_18_11_1999	Denmark	18_11_1999	106.5	597		80	4492121	18.7047	4492121		4614	pig	NA
9924286-1_611_DK_18_11_1999	Denmark	18_11_1999	44.8	593		81	2680300	11.9184	2680300		4658	pig	S. Choleraesuis var. Kunzendorf
9924286-1_63_DK_18_11_1999	Denmark	18_11_1999	63.3	594		239	45210	17.1781	240994		4683	pig	S. Choleraesuis var. Kunzendorf
9924286-1_Colon_DK_18_11_1999	Denmark	18_11_1999	62.6	590		87	4721449	15.9184	4721449		4637	pig	NA
9924286-1_Ileoceacale_DK_18_11_1999	Denmark	18_11_1999	99.1	597		49	4648822	21.2792	4648822		4619	pig	NA
9924286-1_Ileum_DK_18_11_1999	Denmark	18_11_1999	5.1	60	**	141	177	2.00658	1294	*	100	pig	NA
9924286-1_Lunge_DK_18_11_1999	Denmark	18_11_1999	88.1	599		53	4025535	15.4718	4025535		4624	pig	NA
9924286-1_Milt_DK_18_11_1999	Denmark	18_11_1999	84.8	599		241	64991	17.9925	414103		4673	pig	NA
9924288-1_57_DK_18_11_1999	Denmark	18_11_1999	67.2	594		60	4653787	14.0648	4653787		4548	pig	S. Choleraesuis var. Kunzendorf
9924288-1_667_DK_18_11_1999	Denmark	18_11_1999	132.1	599		214	80947	20.4049	414115		4654	pig	S. Choleraesuis var. Kunzendorf
9924288-1_Lunge_DK_18_11_1999	Denmark	18_11_1999	59.8	595		286	2523572	9.13822	2523572		4905	pig	NA
9924288-1_Lymfeknude_DK_18_11_1999	Denmark	18_11_1999	94.1	600		83	4716154	22.5119	4716154		4629	pig	NA
9924288-1_Organer_DK_18_11_1999	Denmark	18_11_1999	53.2	593		57	4712767	11.3031	4712767		4638	pig	NA
9924325-4_DK_23_11_1999	Denmark	23_11_1999	131.8	597		64	4714912	25.6386	4714912		4614	pig	S. Choleraesuis var. Kunzendorf
9924364-10_DK_25_11_1999	Denmark	25_11_1999	72.1	595		59	4673580	12.3705	4673580		4691	pig	S. Choleraesuis var. Kunzendorf
9924636-1_DK_15_12_1999	Denmark	15_12_1999	53.8	594		281	58932	13.4723	295028		4680	pig	S. Choleraesuis var. Kunzendorf
MRS-13-00231_AT_22_1_2013	Austria	22_1_2013	82.8	505		245	66287	17.5033	247005		4668	Wild Boar	S. Choleraesuis
MRS-13-00335_AT_25_1_2013	Austria	25_1_2013	77.6	511		246	58940	16.3918	247005		4665	Wild Boar	S. Choleraesuis
MRS-13-00383_AT_31_1_2013	Austria	31_1_2013	101.8	2332	y	60	4716301	22.0561	4716301		4566	Wild Boar	S. Choleraesuis
MRS-13-00384_AT_31_1_2013	Austria	31_1_2013	84.1	517		241	67435	17.8834	247005		4661	Wild Boar	S. Choleraesuis
MRS-13-00407_AT_1_2_2013	Austria	1_2_2013	76.8	510		268	63398	17.8593	247001		4671	Wild Boar	S. Choleraesuis
SCS-IT-10_IT_2008	Italy	2008	50	24926	y	101	4932447	13.3315	4932447		4777	pig	S. Choleraesuis
SCS-IT-17_IT_2008	Italy	2008	50.6	24838	y	248	77227	14.5867	202421		4374	pig	S. Choleraesuis
SCS-IT-1_IT_2008	Italy	2008	56.4	465		90	2405751	11.7136	2492695		4965	pig	S. Choleraesuis
SCS-IT-21_IT_2009	Italy	2009	100.6	2447	y	71	4980570	21.6504	4980570		4925	pig	S. Choleraesuis
SCS-IT-25_IT_2009	Italy	2009	41.8	463		121	4823811	10.3953	4823811		4957	pig	S. Choleraesuis
SCS-IT-29_IT_2010	Italy	2010	27.1	2394	y	781	16149	8.1721	61706		5421	pig	S. Choleraesuis
SCS-IT-31_IT_2011	Italy	2011	36.8	16147	y	3407	5061	11.8821	24724	*	7323	pig	S. Choleraesuis
SCS-IT-34_IT_2011	Italy	2011	76.2	469		92	3830653	17.7532	3830653		4901	pig	S. Choleraesuis
SCS-IT-36_IT_2012	Italy	2012	50.9	24900	y	339	57747	13.8151	202115		4759	pig	S. Choleraesuis
SCS-IT-38_IT_2012	Italy	2012	107.3	2451	y	58	2905498	18.8213	2905498		4966	pig	S. Choleraesuis
TA10-18838_ES_7_10_2010	Estonia	7_10_2010	98.9	515		229	74359	17.1616	247031		4683	Wild Boar	S. Choleraesuis var. Kunzendorf
TA10-23756_ES_1_12_2010	Estonia	1_12_2010	65.9	509		101	2713321	15.2575	2713321		4662	pig	S. Choleraesuis var. Kunzendorf
TA11-04807_ES_15_3_2011	Estonia	15_3_2011	106.3	514		48	4757676	23.0043	4757676		4643	pig	S. Choleraesuis var. Kunzendorf
TA11-7639_ES_20_4_2010	Estonia	20_4_2010	126.4	515		225	74398	19.6804	247035		4690	pig	S. Choleraesuis var. Kunzendorf
TA12-14010_ES_10_9_2012	Estonia	10_9_2012	103.9	532		53	3722385	16.0527	3722385		4643	pig	S. Choleraesuis var. Kunzendorf
TA12-14668_ES_25_9_2012	Estonia	25_9_2012	95.9	533		55	4770330	22.587	4770330		4758	pig	S. Choleraesuis var. Kunzendorf
TA12-17181_ES_29_10_2012	Estonia	29_10_2012	103.6	523		71	4747074	24.4857	4747074		4657	pig	S. Choleraesuis var. Kunzendorf
TA12-5803_ES_29_3_2012	Estonia	29_3_2012	85.6	521		245	73914	14.9234	247031		4695	pig	S. Choleraesuis var. Kunzendorf
TA12-7256_ES_2_5_2012	Estonia	2_5_2012	98.5	530		46	4852766	15.222	4852766		4728	pig	S. Choleraesuis var. Kunzendorf
TA12-9851_ES_15_6_2012	Estonia	15_6_2012	121.3	528		229	77321	18.9144	247035		4694	pig	S. Choleraesuis var. Kunzendorf
TA13-2369_ES_12_2_2013	Estonia	12_2_2013	120.6	511		227	74398	18.8976	247035		4690	pig	S. Choleraesuis var. Kunzendorf
TA13-677_ES_13_1_2013	Estonia	13_1_2013	95.4	519		99	1582284	22.3531	1775589		4659	Wild Boar	S. Choleraesuis var. Kunzendorf
208_P_2001_Organs_IE_14_02_2001	Ireland	14_02_2001	36.2	584		820	10019	10.2016	48455		5280	pig	NA
2002_57_Organs_IE_17_01_2002	Ireland	17_01_2002	67.4	559		72	1127659	18.4555	1773790		4799	pig	NA

## Sheet: MLST
genome	MLST	Allele							type of pigs	biotype
SCS-IT-17_IT_2008	ST-155 (Typhimurium)	AROC-10	DNAN-60	HEMD-58	HISD-66	PURE-6	SUCA-65	THRA-16	pig	S. Choleraesuis
0001_2010_PL_1_10_2010	ST-1804	AROC-36	DNAN-31	HEMD-293	HISD-14	PURE-26	SUCA-6	THRA-8	pig	S. Choleraesuis
0217_2011_PL_7_2_2011	ST-1804	AROC-36	DNAN-31	HEMD-293	HISD-14	PURE-26	SUCA-6	THRA-8	pig	S. Choleraesuis
04CEB50SAL-1_FR_2004	ST-1804	AROC-36	DNAN-31	HEMD-293	HISD-14	PURE-26	SUCA-6	THRA-8	pig	S. Choleraesuis
09-00524_DE_26_1_2009	ST-1804	AROC-36	DNAN-31	HEMD-293	HISD-14	PURE-26	SUCA-6	THRA-8	Wild Boar	S. Choleraesuis
10-P-PA2216_CZ_20_12_2010	ST-1804	AROC-36	DNAN-31	HEMD-293	HISD-14	PURE-26	SUCA-6	THRA-8	pig	S. Choleraesuis var. Kunzendorf
12-03467_DE_19_9_2012	ST-1804	AROC-36	DNAN-31	HEMD-293	HISD-14	PURE-26	SUCA-6	THRA-8	Wild Boar	S. Choleraesuis
12-P-BA1518_CZ_28_3_2012	ST-1804	AROC-36	DNAN-31	HEMD-293	HISD-14	PURE-26	SUCA-6	THRA-8	pig	S. Choleraesuis var. Kunzendorf
12-P-BA380_CZ_31_1_2012	ST-1804	AROC-36	DNAN-31	HEMD-293	HISD-14	PURE-26	SUCA-6	THRA-8	pig	S. Choleraesuis var. Kunzendorf
12-P-BA592_CZ_9_2_2012	ST-1804	AROC-36	DNAN-31	HEMD-293	HISD-14	PURE-26	SUCA-6	THRA-8	pig	S. Choleraesuis var. Kunzendorf
1204_2010_PL_17_6_2010	ST-1804	AROC-36	DNAN-31	HEMD-293	HISD-14	PURE-26	SUCA-6	THRA-8	pig	S. Choleraesuis
1221_2012_PL_6_11_2012	ST-1804	AROC-36	DNAN-31	HEMD-293	HISD-14	PURE-26	SUCA-6	THRA-8	pig	S. Choleraesuis
2007-60-2369-1_LT_14_8_2007	ST-1804	AROC-36	DNAN-31	HEMD-293	HISD-14	PURE-26	SUCA-6	THRA-8	pig	S. Choleraesuis var. Kunzendorf
2007-60-2369-2_LT_14_8_2007	ST-1804	AROC-36	DNAN-31	HEMD-293	HISD-14	PURE-26	SUCA-6	THRA-8	pig	S. Choleraesuis var. Kunzendorf
2007-60-2369-3_LT_14_8_2007	ST-1804	AROC-36	DNAN-31	HEMD-293	HISD-14	PURE-26	SUCA-6	THRA-8	pig	S. Choleraesuis var. Kunzendorf
2007-60-2695-3_LT_6_9_2007	ST-1804	AROC-36	DNAN-31	HEMD-293	HISD-14	PURE-26	SUCA-6	THRA-8	pig	S. Choleraesuis var. Kunzendorf
2007-60-2695-5_LT_6_9_2007	ST-1804	AROC-36	DNAN-31	HEMD-293	HISD-14	PURE-26	SUCA-6	THRA-8	pig	S. Choleraesuis var. Kunzendorf
2012-60-3235-1_DK_21_12_2012	ST-1804	AROC-36	DNAN-31	HEMD-293	HISD-14	PURE-26	SUCA-6	THRA-8	pig	S. Choleraesuis var. Kunzendorf
2013-60-102-2_DK_22_1_2013	ST-1804	AROC-36	DNAN-31	HEMD-293	HISD-14	PURE-26	SUCA-6	THRA-8	pig	S. Choleraesuis var. Kunzendorf
2013-60-102-7_DK_22_1_2013	ST-1804	AROC-36	DNAN-31	HEMD-293	HISD-14	PURE-26	SUCA-6	THRA-8	pig	S. Choleraesuis var. Kunzendorf
2013-60-103-1_DK_22_1_2013	ST-1804	AROC-36	DNAN-31	HEMD-293	HISD-14	PURE-26	SUCA-6	THRA-8	pig	S. Choleraesuis var. Kunzendorf
2013-60-1557_DK_21_8_2013	ST-1804	AROC-36	DNAN-31	HEMD-293	HISD-14	PURE-26	SUCA-6	THRA-8	pig	NA
20765_US_2003	ST-1804	AROC-36	DNAN-31	HEMD-293	HISD-14	PURE-26	SUCA-6	THRA-8	pig	S. Choleraesuis var. Kunzendorf
21690_HU_28_8_2012	ST-1804	AROC-36	DNAN-31	HEMD-293	HISD-14	PURE-26	SUCA-6	THRA-8	pig	S. Choleraesuis var. Kunzendorf
22501_US_2003	ST-1804	AROC-36	DNAN-31	HEMD-293	HISD-14	PURE-26	SUCA-6	THRA-8	pig	S. Choleraesuis var. Kunzendorf
22522_US_2003	ST-1804	AROC-36	DNAN-31	HEMD-293	HISD-14	PURE-26	SUCA-6	THRA-8	pig	S. Choleraesuis var. Kunzendorf
25042_2007_HU_2007	ST-1804	AROC-36	DNAN-31	HEMD-293	HISD-14	PURE-26	SUCA-6	THRA-8	pig	S. Choleraesuis
30163_US_2003	ST-1804	AROC-36	DNAN-31	HEMD-293	HISD-14	PURE-26	SUCA-6	THRA-8	pig	S. Choleraesuis var. Kunzendorf
33820_US_2004	ST-1804	AROC-36	DNAN-31	HEMD-293	HISD-14	PURE-26	SUCA-6	THRA-8	pig	S. Choleraesuis var. Kunzendorf
33824_US_2004	ST-1804	AROC-36	DNAN-31	HEMD-293	HISD-14	PURE-26	SUCA-6	THRA-8	pig	S. Choleraesuis var. Kunzendorf
7223955-17_DK_17_10_2000	ST-1804	AROC-36	DNAN-31	HEMD-293	HISD-14	PURE-26	SUCA-6	THRA-8	pig	S. Choleraesuis var. Kunzendorf
7224252-1_DK_03_11_2000	ST-1804	AROC-36	DNAN-31	HEMD-293	HISD-14	PURE-26	SUCA-6	THRA-8	pig	S. Choleraesuis var. Kunzendorf
772050196_DK-PL_3_2_2005	ST-1804	AROC-36	DNAN-31	HEMD-293	HISD-14	PURE-26	SUCA-6	THRA-8	pig	NA
947_2007_HU_2007	ST-1804	AROC-36	DNAN-31	HEMD-293	HISD-14	PURE-26	SUCA-6	THRA-8	Wild Boar	S. Choleraesuis
95CEB06SAL-2_FR_1995	ST-1804	AROC-36	DNAN-31	HEMD-293	HISD-14	PURE-26	SUCA-6	THRA-8	pig	S. Choleraesuis
9915794-2_DK_23_11_1999	ST-1804	AROC-36	DNAN-31	HEMD-293	HISD-14	PURE-26	SUCA-6	THRA-8	pig	S. Choleraesuis var. Kunzendorf
9924031-1_DK_02_11_1999	ST-1804	AROC-36	DNAN-31	HEMD-293	HISD-14	PURE-26	SUCA-6	THRA-8	pig	S. Choleraesuis var. Kunzendorf
9924195-18_DK_12_11_1991	ST-1804	AROC-36	DNAN-31	HEMD-293	HISD-14	PURE-26	SUCA-6	THRA-8	pig	NA
9924195-20_DK_12_11_1991	ST-1804	AROC-36	DNAN-31	HEMD-293	HISD-14	PURE-26	SUCA-6	THRA-8	pig	NA
9924195-21_DK_12_11_1991	ST-1804	AROC-36	DNAN-31	HEMD-293	HISD-14	PURE-26	SUCA-6	THRA-8	pig	NA
9924196-12_DK_12_11_1991	ST-1804	AROC-36	DNAN-31	HEMD-293	HISD-14	PURE-26	SUCA-6	THRA-8	pig	NA
9924196-16_DK_12_11_1991	ST-1804	AROC-36	DNAN-31	HEMD-293	HISD-14	PURE-26	SUCA-6	THRA-8	pig	NA
9924230-1_DK_16_11_1999	ST-1804	AROC-36	DNAN-31	HEMD-293	HISD-14	PURE-26	SUCA-6	THRA-8	pig	NA
9924260-13_DK_26_1_1999	ST-1804	AROC-36	DNAN-31	HEMD-293	HISD-14	PURE-26	SUCA-6	THRA-8	pig	S. Choleraesuis var. Kunzendorf
9924281-1_Blindtarmsindhold_DK_18_11_1999	ST-1804	AROC-36	DNAN-31	HEMD-293	HISD-14	PURE-26	SUCA-6	THRA-8	pig	S. Choleraesuis var. Kunzendorf
9924281-1_Ileoceacale_DK_18_11_1999	ST-1804	AROC-36	DNAN-31	HEMD-293	HISD-14	PURE-26	SUCA-6	THRA-8	pig	S. Choleraesuis var. Kunzendorf
9924281-1_Ileum_DK_18_11_1999	ST-1804	AROC-36	DNAN-31	HEMD-293	HISD-14	PURE-26	SUCA-6	THRA-8	pig	S. Choleraesuis var. Kunzendorf
9924281-1_Milt_DK_18_11_1999	ST-1804	AROC-36	DNAN-31	HEMD-293	HISD-14	PURE-26	SUCA-6	THRA-8	pig	S. Choleraesuis var. Kunzendorf
9924281-1_Tonsil_DK_18_11_1999	ST-1804	AROC-36	DNAN-31	HEMD-293	HISD-14	PURE-26	SUCA-6	THRA-8	pig	S. Choleraesuis var. Kunzendorf
9924281-1_isolate_DK_18_11_1999	ST-1804	AROC-36	DNAN-31	HEMD-293	HISD-14	PURE-26	SUCA-6	THRA-8	pig	S. Choleraesuis var. Kunzendorf
9924283-1_Lung_DK_8_11_1999	ST-1804	AROC-36	DNAN-31	HEMD-293	HISD-14	PURE-26	SUCA-6	THRA-8	pig	S. Choleraesuis var. Kunzendorf
9924284-1_Blindtarmsindhold_DK_18_11_1999	ST-1804	AROC-36	DNAN-31	HEMD-293	HISD-14	PURE-26	SUCA-6	THRA-8	pig	NA
9924284-1_Colon_DK_18_11_1999	ST-1804	AROC-36	DNAN-31	HEMD-293	HISD-14	PURE-26	SUCA-6	THRA-8	pig	NA
9924284-1_Ileoceacale_DK_18_11_1999	ST-1804	AROC-36	DNAN-31	HEMD-293	HISD-14	PURE-26	SUCA-6	THRA-8	pig	NA
9924284-1_Ileum_DK_18_11_1999	ST-1804	AROC-36	DNAN-31	HEMD-293	HISD-14	PURE-26	SUCA-6	THRA-8	pig	NA
9924284-1_Lever_DK_18_11_1999	ST-1804	AROC-36	DNAN-31	HEMD-293	HISD-14	PURE-26	SUCA-6	THRA-8	pig	NA
9924284-1_Milt_DK_18_11_1999	ST-1804	AROC-36	DNAN-31	HEMD-293	HISD-14	PURE-26	SUCA-6	THRA-8	pig	NA
9924286-1_611_DK_18_11_1999	ST-1804	AROC-36	DNAN-31	HEMD-293	HISD-14	PURE-26	SUCA-6	THRA-8	pig	S. Choleraesuis var. Kunzendorf
9924286-1_63_DK_18_11_1999	ST-1804	AROC-36	DNAN-31	HEMD-293	HISD-14	PURE-26	SUCA-6	THRA-8	pig	S. Choleraesuis var. Kunzendorf
9924286-1_Colon_DK_18_11_1999	ST-1804	AROC-36	DNAN-31	HEMD-293	HISD-14	PURE-26	SUCA-6	THRA-8	pig	NA
9924286-1_Ileoceacale_DK_18_11_1999	ST-1804	AROC-36	DNAN-31	HEMD-293	HISD-14	PURE-26	SUCA-6	THRA-8	pig	NA
9924286-1_Lunge_DK_18_11_1999	ST-1804	AROC-36	DNAN-31	HEMD-293	HISD-14	PURE-26	SUCA-6	THRA-8	pig	NA
9924286-1_Milt_DK_18_11_1999	ST-1804	AROC-36	DNAN-31	HEMD-293	HISD-14	PURE-26	SUCA-6	THRA-8	pig	NA
9924288-1_57_DK_18_11_1999	ST-1804	AROC-36	DNAN-31	HEMD-293	HISD-14	PURE-26	SUCA-6	THRA-8	pig	S. Choleraesuis var. Kunzendorf
9924288-1_667_DK_18_11_1999	ST-1804	AROC-36	DNAN-31	HEMD-293	HISD-14	PURE-26	SUCA-6	THRA-8	pig	S. Choleraesuis var. Kunzendorf
9924288-1_Lunge_DK_18_11_1999	ST-1804	AROC-36	DNAN-31	HEMD-293	HISD-14	PURE-26	SUCA-6	THRA-8	pig	NA
9924288-1_Lymfeknude_DK_18_11_1999	ST-1804	AROC-36	DNAN-31	HEMD-293	HISD-14	PURE-26	SUCA-6	THRA-8	pig	NA
9924288-1_Organer_DK_18_11_1999	ST-1804	AROC-36	DNAN-31	HEMD-293	HISD-14	PURE-26	SUCA-6	THRA-8	pig	NA
9924325-4_DK_23_11_1999	ST-1804	AROC-36	DNAN-31	HEMD-293	HISD-14	PURE-26	SUCA-6	THRA-8	pig	S. Choleraesuis var. Kunzendorf
9924364-10_DK_25_11_1999	ST-1804	AROC-36	DNAN-31	HEMD-293	HISD-14	PURE-26	SUCA-6	THRA-8	pig	S. Choleraesuis var. Kunzendorf
9924636-1_DK_15_12_1999	ST-1804	AROC-36	DNAN-31	HEMD-293	HISD-14	PURE-26	SUCA-6	THRA-8	pig	S. Choleraesuis var. Kunzendorf
MRS-13-00231_AT_22_1_2013	ST-1804	AROC-36	DNAN-31	HEMD-293	HISD-14	PURE-26	SUCA-6	THRA-8	Wild Boar	S. Choleraesuis
MRS-13-00335_AT_25_1_2013	ST-1804	AROC-36	DNAN-31	HEMD-293	HISD-14	PURE-26	SUCA-6	THRA-8	Wild Boar	S. Choleraesuis
MRS-13-00384_AT_31_1_2013	ST-1804	AROC-36	DNAN-31	HEMD-293	HISD-14	PURE-26	SUCA-6	THRA-8	Wild Boar	S. Choleraesuis
MRS-13-00407_AT_1_2_2013	ST-1804	AROC-36	DNAN-31	HEMD-293	HISD-14	PURE-26	SUCA-6	THRA-8	Wild Boar	S. Choleraesuis
SCS-IT-1_IT_2008	ST-1804	AROC-36	DNAN-31	HEMD-293	HISD-14	PURE-26	SUCA-6	THRA-8	pig	S. Choleraesuis
SCS-IT-25_IT_2009	ST-1804	AROC-36	DNAN-31	HEMD-293	HISD-14	PURE-26	SUCA-6	THRA-8	pig	S. Choleraesuis
SCS-IT-34_IT_2011	ST-1804	AROC-36	DNAN-31	HEMD-293	HISD-14	PURE-26	SUCA-6	THRA-8	pig	S. Choleraesuis
208_P_2001_Organs_IE_14_02_2001	ST-1804	AROC-36	DNAN-31	HEMD-293	HISD-14	PURE-26	SUCA-6	THRA-8	pig	NA
2002_57_Organs_IE_17_01_2002	ST-1804	AROC-36	DNAN-31	HEMD-293	HISD-14	PURE-26	SUCA-6	THRA-8	pig	NA
12-03619_DE_2_102012	ST-1804	AROC-36	DNAN-31	HEMD-293	HISD-14	PURE-26	SUCA-6	THRA-8	pig	S. Choleraesuis
SCS-IT-10_IT_2008	ST-19 (Typhimurium)	AROC-10	DNAN-7	HEMD-12	HISD-9	PURE-5	SUCA-9	THRA-2	pig	S. Choleraesuis
SCS-IT-36_IT_2012	ST-682 (Derby)	AROC-45	DNAN-60	HEMD-12	HISD-237	PURE-193	SUCA-2	THRA-96	pig	S. Choleraesuis
9924286-1_Ileum_DK_18_11_1999	Unknown ST (contamination)	AROC-1	DNAN-404	HEMD-293	HISD-144	PURE-288	SUCA-399	THRA-186	pig	NA
01-03680_DE_5_12_2001	ST-1858	AROC-36	DNAN-31	HEMD-293	HISD-14	PURE-26	SUCA-34	THRA-8	Wild Boar	S. Choleraesuis
04-03358_DE_18_10_2004	ST-1858	AROC-36	DNAN-31	HEMD-293	HISD-14	PURE-26	SUCA-34	THRA-8	pig	S. Choleraesuis
04-03359_DE_29_10_2004	ST-1858	AROC-36	DNAN-31	HEMD-293	HISD-14	PURE-26	SUCA-34	THRA-8	pig	S. Choleraesuis
06-00244_DE_19_12_2005	ST-1858	AROC-36	DNAN-31	HEMD-293	HISD-14	PURE-26	SUCA-34	THRA-8	pig	S. Choleraesuis
2013-60-132-1_DK_25_1_2013	ST-1804	AROC-36	DNAN-31	HEMD-293	HISD-14	PURE-118	SUCA-6	THRA-8	pig	S. Choleraesuis var. Kunzendorf
35155_US_2004	ST-1860	AROC-34	DNAN-31	HEMD-293	HISD-14	PURE-26	SUCA-6	THRA-8	pig	S. Choleraesuis var. Kunzendorf
MRS-13-00383_AT_31_1_2013	ST-1858	AROC-36	DNAN-31	HEMD-293	HISD-14	PURE-26	SUCA-34	THRA-8	Wild Boar	S. Choleraesuis
SCS-IT-21_IT_2009	ST-1858	AROC-36	DNAN-31	HEMD-293	HISD-14	PURE-26	SUCA-34	THRA-8	pig	S. Choleraesuis
SCS-IT-29_IT_2010	ST-1858	AROC-36	DNAN-31	HEMD-293	HISD-14	PURE-26	SUCA-34	THRA-8	pig	S. Choleraesuis
SCS-IT-31_IT_2011	ST-1859 (Typhimurium)	AROC-10	DNAN-3	HEMD-312	HISD-51	PURE-36	SUCA-109	THRA-2	pig	S. Choleraesuis
SCS-IT-38_IT_2012	ST-1858	AROC-36	DNAN-31	HEMD-293	HISD-14	PURE-26	SUCA-34	THRA-8	pig	S. Choleraesuis
TA10-18838_ES_7_10_2010	ST-1857	AROC-129	DNAN-31	HEMD-293	HISD-14	PURE-26	SUCA-6	THRA-8	Wild Boar	S. Choleraesuis var. Kunzendorf
TA10-23756_ES_1_12_2010	ST-1857	AROC-129	DNAN-31	HEMD-293	HISD-14	PURE-26	SUCA-6	THRA-8	pig	S. Choleraesuis var. Kunzendorf
TA11-04807_ES_15_3_2011	ST-1857	AROC-129	DNAN-31	HEMD-293	HISD-14	PURE-26	SUCA-6	THRA-8	pig	S. Choleraesuis var. Kunzendorf
TA11-7639_ES_20_4_2010	ST-1857	AROC-129	DNAN-31	HEMD-293	HISD-14	PURE-26	SUCA-6	THRA-8	pig	S. Choleraesuis var. Kunzendorf
TA12-14010_ES_10_9_2012	ST-1857	AROC-129	DNAN-31	HEMD-293	HISD-14	PURE-26	SUCA-6	THRA-8	pig	S. Choleraesuis var. Kunzendorf
TA12-14668_ES_25_9_2012	ST-1857	AROC-129	DNAN-31	HEMD-293	HISD-14	PURE-26	SUCA-6	THRA-8	pig	S. Choleraesuis var. Kunzendorf
TA12-17181_ES_29_10_2012	ST-1857	AROC-129	DNAN-31	HEMD-293	HISD-14	PURE-26	SUCA-6	THRA-8	pig	S. Choleraesuis var. Kunzendorf
TA12-5803_ES_29_3_2012	ST-1857	AROC-129	DNAN-31	HEMD-293	HISD-14	PURE-26	SUCA-6	THRA-8	pig	S. Choleraesuis var. Kunzendorf
TA12-7256_ES_2_5_2012	ST-1857	AROC-129	DNAN-31	HEMD-293	HISD-14	PURE-26	SUCA-6	THRA-8	pig	S. Choleraesuis var. Kunzendorf
TA12-9851_ES_15_6_2012	ST-1857	AROC-129	DNAN-31	HEMD-293	HISD-14	PURE-26	SUCA-6	THRA-8	pig	S. Choleraesuis var. Kunzendorf
TA13-2369_ES_12_2_2013	ST-1857	AROC-129	DNAN-31	HEMD-293	HISD-14	PURE-26	SUCA-6	THRA-8	pig	S. Choleraesuis var. Kunzendorf
TA13-677_ES_13_1_2013	ST-1857	AROC-129	DNAN-31	HEMD-293	HISD-14	PURE-26	SUCA-6	THRA-8	Wild Boar	S. Choleraesuis var. Kunzendorf

## Sheet: res
id	aac(3)-IVa	aac(6')-Iaa	aac(6')-Iy	aadA1	aadA2	aadA3	aadB	aph(3')-Ia	aph(3')-Ic	aph(4)-Ia	blaTEM-1	catA1	cmlA1	floR	dfrA1	dfrA12	lnu(B)	mph(B)	strA	strB	sul1	sul2	sul3	tet(A)	tet(B)
0001_2010_PL_1_10_2010.res.out	0	97.95	0	100	0	100	100	0	0	0	100	0	99.92	0	0	0	0	0	0	0	0	0	100	99.92	0
01-03680_DE_5_12_2001.res.out	0	97.95	0	0	0	0	0	0	0	0	0	0	0	0	0	0	0	0	0	0	0	0	0	0	0
0217_2011_PL_7_2_2011.res.out	0	97.95	0	0	0	0	0	0	0	0	0	0	0	0	0	0	0	0	0	0	0	0	0	0	0
04-03358_DE_18_10_2004.res.out	0	97.95	0	0	0	0	0	0	0	0	0	0	0	0	0	0	0	0	0	0	0	0	0	0	0
04-03359_DE_29_10_2004.res.out	0	97.95	0	0	0	0	0	0	0	0	0	0	0	0	0	0	0	0	0	0	0	0	0	0	0
04CEB50SAL-1_FR_2004.res.out	0	97.95	0	0	0	0	0	0	0	0	0	0	0	0	0	0	0	0	100	100	0	100	0	0	0
06-00244_DE_19_12_2005.res.out	0	97.95	0	0	0	0	0	0	0	0	0	0	0	0	0	0	0	0	0	0	0	0	0	0	0
09-00524_DE_26_1_2009.res.out	0	97.95	0	0	0	0	0	0	0	0	0	0	0	0	0	0	0	0	0	0	0	0	0	0	0
10-P-PA2216_CZ_20_12_2010.res.out	0	97.95	0	0	0	0	0	0	0	0	0	0	0	0	0	0	0	0	0	0	0	0	0	0	0
12-03467_DE_19_9_2012.res.out	0	97.95	0	0	0	0	0	0	0	0	0	0	0	0	0	0	0	0	0	0	0	0	0	0	0
12-03619_DE_2_102012.res.out	0	97.95	0	0	0	0	0	0	0	0	0	0	0	0	0	0	0	0	0	0	0	0	0	0	0
12-P-BA1518_CZ_28_3_2012.res.out	0	97.95	0	0	0	0	0	0	0	0	0	0	0	0	0	0	0	0	0	0	0	0	0	0	0
12-P-BA380_CZ_31_1_2012.res.out	0	97.95	0	0	0	0	0	0	0	0	0	0	0	0	0	0	0	0	0	0	0	0	0	0	0
12-P-BA592_CZ_9_2_2012.res.out	0	97.95	0	0	0	0	0	0	0	0	0	0	0	0	0	0	0	0	0	0	0	0	0	0	0
1204_2010_PL_17_6_2010.res.out	0	97.95	0	0	0	0	0	0	0	0	0	99.85	0	0	0	0	0	0	100	100	0	100	0	100	0
1221_2012_PL_6_11_2012.res.out	0	97.95	0	0	0	0	0	0	0	0	0	0	0	0	0	0	0	0	0	0	0	0	0	0	0
2002_57_Organs_IE_17_01_2002.res.out	0	97.72	0	0	0	0	0	0	0	0	0	0	0	0	0	0	0	0	0	100	0	100	0	0	100
2007-60-2369-1_LT_14_8_2007.res.out	0	97.95	0	100	0	0	0	0	0	0	0	99.85	0	0	0	0	80.93	0	0	0	100	0	0	0	100
2007-60-2369-2_LT_14_8_2007.res.out	0	97.95	0	0	0	0	0	0	0	0	0	0	0	0	0	0	0	0	0	0	0	0	0	0	0
2007-60-2369-3_LT_14_8_2007.res.out	0	97.95	0	0	0	0	0	0	0	0	0	0	0	0	0	0	0	0	0	0	0	0	0	0	0
2007-60-2695-3_LT_6_9_2007.res.out	0	97.95	0	0	0	0	0	0	0	0	0	0	0	0	0	0	0	0	0	0	0	0	0	0	0
2007-60-2695-5_LT_6_9_2007.res.out	0	97.95	0	0	0	0	0	0	0	0	0	0	0	0	0	0	0	0	0	0	0	0	0	0	0
2012-60-3235-1_DK_21_12_2012.res.out	0	97.95	0	0	0	0	0	0	0	0	0	0	0	0	0	0	0	0	100	100	0	100	0	0	0
2013-60-102-2_DK_22_1_2013.res.out	0	97.95	0	0	0	0	0	0	0	0	0	0	0	0	0	0	0	0	100	100	0	100	0	0	0
2013-60-102-7_DK_22_1_2013.res.out	0	97.95	0	0	0	0	0	0	0	0	0	0	0	0	0	0	0	0	100	100	0	100	0	0	0
2013-60-103-1_DK_22_1_2013.res.out	0	97.95	0	0	0	0	0	0	0	0	0	0	0	0	0	0	0	0	100	100	0	100	0	0	0
2013-60-132-1_DK_25_1_2013.res.out	0	97.95	0	0	0	0	0	0	0	0	0	0	0	0	0	0	0	0	100	100	0	100	0	0	0
2013-60-1557_DK_21_8_2013.res.out	0	97.95	0	0	0	0	0	0	0	0	0	0	0	0	0	0	0	0	100	100	0	100	0	0	0
20765_US_2003.res.out	0	97.95	0	0	0	0	0	0	0	0	100	0	0	0	0	0	0	0	100	100	0	100	0	0	100
208_P_2001_Organs_IE_14_02_2001.res.out	0	97.95	0	0	0	0	0	0	0	0	0	0	0	0	0	0	0	0	100	100	0	100	0	100	0
21690_HU_28_8_2012.res.out	0	97.95	0	0	0	0	0	0	0	0	0	0	0	0	0	0	0	0	0	0	0	0	0	0	0
22501_US_2003.res.out	0	97.95	0	0	0	0	0	0	0	0	0	0	0	0	0	0	0	0	100	99.88	0	100	0	0	100
22522_US_2003.res.out	0	97.95	0	0	0	0	0	0	0	0	100	0	0	0	0	0	0	0	100	100	0	100	0	0	100
25042_2007_HU_2007.res.out	0	97.95	0	0	0	0	0	0	0	0	100	100	0	98.19	0	0	0	0	100	100	0	100	0	100	0
30163_US_2003.res.out	0	97.95	0	0	0	0	0	0	0	0	100	0	0	0	0	0	0	0	100	100	0	0	0	0	100
33820_US_2004.res.out	0	97.95	0	0	0	0	0	0	0	0	0	0	0	0	0	0	0	0	0	0	0	0	0	0	0
33824_US_2004.res.out	0	97.95	0	0	0	0	0	0	0	0	100	0	0	0	0	0	0	0	100	100	0	100	0	0	100
35155_US_2004.res.out	0	97.95	0	0	0	0	0	0	0	0	0	0	0	0	0	0	0	0	100	100	0	100	0	100	0
7223955-17_DK_17_10_2000.res.out	0	97.95	0	100	0	0	0	0	0	0	0	0	0	0	100	0	0	0	0	0	100	0	0	100	0
7224252-1_DK_03_11_2000.res.out	0	97.95	0	100	0	0	0	0	0	0	0	0	0	0	100	0	0	0	0	0	100	0	0	100	0
772050196_DK-PL_3_2_2005.res.out	0	97.95	0	0	0	0	0	0	0	0	0	0	0	0	0	0	0	0	0	0	0	0	0	0	0
947_2007_HU_2007.res.out	0	97.95	0	0	0	0	0	0	0	0	0	0	0	0	0	0	0	0	0	0	0	0	0	0	0
95CEB06SAL-2_FR_1995.res.out	0	97.95	0	0	0	0	0	0	0	0	0	0	0	0	0	0	0	0	100	100	0	100	0	0	0
9915794-2_DK_23_11_1999.res.out	0	97.95	0	0	0	0	0	0	0	0	0	0	0	0	0	0	0	0	0	0	0	0	0	0	0
9924031-1_DK_02_11_1999.res.out	0	97.95	0	100	0	0	0	0	0	0	0	0	0	0	0	0	0	0	0	0	100	0	0	100	0
9924195-18_DK_12_11_1991.res.out	0	97.95	0	100	0	0	0	0	0	0	0	0	0	0	100	0	0	0	0	0	100	0	0	100	0
9924195-20_DK_12_11_1991.res.out	0	97.95	0	100	0	0	0	0	0	0	0	0	0	0	100	0	0	0	0	0	100	0	0	100	0
9924195-21_DK_12_11_1991.res.out	0	97.95	0	0	0	0	0	0	0	0	0	0	0	0	0	0	0	0	0	0	0	0	0	0	0
9924196-12_DK_12_11_1991.res.out	0	97.95	0	100	0	0	0	0	0	0	0	0	0	0	100	0	0	0	0	0	100	0	0	100	0
9924196-16_DK_12_11_1991.res.out	0	97.95	0	0	0	0	0	0	0	0	0	0	0	0	0	0	0	0	0	0	0	0	0	0	0
9924230-1_DK_16_11_1999.res.out	0	97.95	0	100	0	0	0	0	0	0	0	0	0	0	100	0	0	0	0	0	100	0	0	100	0
9924260-13_DK_26_1_1999.res.out	0	97.95	0	0	0	0	0	0	0	0	0	0	0	0	0	0	0	0	0	0	0	0	0	0	0
9924281-1_Blindtarmsindhold_DK_18_11_1999.res.out	0	97.95	0	100	0	0	0	0	0	0	0	0	0	0	100	0	0	0	0	0	100	0	0	100	0
9924281-1_Ileoceacale_DK_18_11_1999.res.out	0	97.95	0	100	0	0	0	0	0	0	0	0	0	0	100	0	0	0	0	0	100	0	0	100	0
9924281-1_Ileum_DK_18_11_1999.res.out	0	97.95	0	100	0	0	0	0	0	0	0	0	0	0	100	0	0	0	0	0	100	0	0	100	0
9924281-1_Milt_DK_18_11_1999.res.out	0	97.95	0	100	0	0	0	0	0	0	0	0	0	0	100	0	0	0	0	0	100	0	0	100	0
9924281-1_Tonsil_DK_18_11_1999.res.out	0	97.95	0	100	0	0	0	0	0	0	0	0	0	0	100	0	0	0	0	0	100	0	0	100	0
9924281-1_isolate_DK_18_11_1999.res.out	0	97.95	0	100	0	0	0	0	0	0	0	0	0	0	100	0	0	0	0	0	100	0	0	100	0
9924283-1_Lung_DK_8_11_1999.res.out	0	97.95	0	100	0	0	0	0	0	0	0	0	0	0	100	0	0	0	0	0	100	0	0	100	0
9924284-1_Blindtarmsindhold_DK_18_11_1999.res.out	0	97.95	0	0	0	0	0	0	0	0	0	0	0	0	0	0	0	0	0	0	0	0	0	0	0
9924284-1_Colon_DK_18_11_1999.res.out	0	0	97.53	0	0	0	0	0	0	0	0	0	0	0	0	0	0	0	0	0	0	0	0	0	0
9924284-1_Ileoceacale_DK_18_11_1999.res.out	0	97.95	0	0	0	0	0	0	0	0	0	0	0	0	0	0	0	0	0	0	0	0	0	0	0
9924284-1_Ileum_DK_18_11_1999.res.out	0	97.95	0	0	0	0	0	0	0	0	0	0	0	0	0	0	0	0	0	0	0	0	0	0	0
9924284-1_Lever_DK_18_11_1999.res.out	0	97.95	0	0	0	0	0	0	0	0	0	0	0	0	0	0	0	0	0	0	0	0	0	0	0
9924284-1_Milt_DK_18_11_1999.res.out	0	97.95	0	0	0	0	0	0	0	0	0	0	0	0	0	0	0	0	0	0	0	0	0	0	0
9924286-1_611_DK_18_11_1999.res.out	0	97.95	0	100	0	0	0	0	0	0	0	0	0	0	0	0	0	0	0	0	0	0	0	0	0
9924286-1_63_DK_18_11_1999.res.out	0	97.95	0	0	0	0	0	0	0	0	0	0	0	0	0	0	0	0	0	0	0	0	0	0	0
9924286-1_Colon_DK_18_11_1999.res.out	0	97.95	0	0	0	0	0	0	0	0	0	0	0	0	0	0	0	0	0	0	0	0	0	0	0
9924286-1_Ileoceacale_DK_18_11_1999.res.out	0	97.95	0	0	0	0	0	0	0	0	0	0	0	0	0	0	0	0	0	0	0	0	0	0	0
9924286-1_Ileum_DK_18_11_1999.res.out	0	0	0	0	0	0	0	0	0	0	0	0	0	0	0	0	0	0	0	0	0	0	0	0	0
9924286-1_Lunge_DK_18_11_1999.res.out	0	97.95	0	0	0	0	0	0	0	0	0	0	0	0	0	0	0	0	0	0	0	0	0	0	0
9924286-1_Milt_DK_18_11_1999.res.out	0	97.95	0	0	0	0	0	0	0	0	0	0	0	0	0	0	0	0	0	0	0	0	0	0	0
9924288-1_57_DK_18_11_1999.res.out	0	97.95	0	0	0	0	0	0	0	0	0	0	0	0	0	0	0	0	0	0	0	0	0	0	0
9924288-1_667_DK_18_11_1999.res.out	0	97.95	0	0	0	0	0	0	0	0	0	0	0	0	0	0	0	0	0	0	0	0	0	0	0
9924288-1_Lunge_DK_18_11_1999.res.out	0	97.95	0	0	0	0	0	0	0	0	0	0	0	0	0	0	0	0	0	0	0	0	0	0	0
9924288-1_Lymfeknude_DK_18_11_1999.res.out	0	97.95	0	0	0	0	0	0	0	0	0	0	0	0	0	0	0	0	0	0	0	0	0	0	0
9924288-1_Organer_DK_18_11_1999.res.out	0	97.95	0	0	0	0	0	0	0	0	0	0	0	0	0	0	0	0	0	0	0	0	0	0	0
9924325-4_DK_23_11_1999.res.out	0	97.95	0	0	0	0	0	0	0	0	0	0	0	0	0	0	0	0	0	0	0	0	0	0	0
9924364-10_DK_25_11_1999.res.out	0	97.95	0	0	0	0	0	0	0	0	0	0	0	0	0	0	0	0	0	0	0	0	0	0	0
9924636-1_DK_15_12_1999.res.out	0	97.95	0	0	0	0	0	0	0	0	0	0	0	0	0	0	0	0	0	0	0	0	0	0	0
MRS-13-00231_AT_22_1_2013.res.out	0	97.95	0	0	0	0	0	0	0	0	0	0	0	0	0	0	0	0	0	0	0	0	0	0	0
MRS-13-00335_AT_25_1_2013.res.out	0	97.95	0	0	0	0	0	0	0	0	0	0	0	0	0	0	0	0	0	0	0	0	0	0	0
MRS-13-00383_AT_31_1_2013.res.out	0	97.95	0	0	0	0	0	0	0	0	0	0	0	0	0	0	0	0	0	0	0	0	0	0	0
MRS-13-00384_AT_31_1_2013.res.out	0	97.95	0	0	0	0	0	0	0	0	0	0	0	0	0	0	0	0	0	0	0	0	0	0	0
MRS-13-00407_AT_1_2_2013.res.out	0	97.95	0	0	0	0	0	0	0	0	0	0	0	0	0	0	0	0	0	0	0	0	0	0	0
SCS-IT-10_IT_2008.res.out	0	100	0	0	100	0	0	0	0	0	100	0	0	0	0	100	0	0	100	100	0	100	0	100	0
SCS-IT-17_IT_2008.res.out	0	99.77	0	0	0	0	0	0	0	0	0	0	0	0	0	0	0	0	0	0	0	0	0	0	0
SCS-IT-1_IT_2008.res.out	0	97.95	0	100	0	0	0	100	0	0	100	0	0	0	100	0	0	0	100	100	100	100	0	0	100
SCS-IT-21_IT_2009.res.out	99.87	97.95	0	100	0	0	0	0	0	100	0	99.7	0	0	100	0	0	100	100	100	100	100	0	100	0
SCS-IT-25_IT_2009.res.out	0	97.95	0	100	0	0	0	100	0	0	100	0	0	0	100	0	0	0	100	100	100	100	0	0	100
SCS-IT-29_IT_2010.res.out	99.87	97.95	0	100	0	0	0	0	0	100	0	99.7	0	0	100	0	0	100	100	100	100	100	0	100	0
SCS-IT-31_IT_2011.res.out	0	0	0	0	0	0	0	0	0	0	0	0	0	0	0	0	0	0	0	0	0	0	0	0	100
SCS-IT-34_IT_2011.res.out	0	97.95	0	100	0	0	0	100	0	0	100	0	0	0	100	0	0	0	100	100	100	100	0	0	100
SCS-IT-36_IT_2012.res.out	0	0	97.72	0	0	0	0	0	99.39	0	0	0	0	0	0	0	0	0	100	100	0	99.88	0	0	100
SCS-IT-38_IT_2012.res.out	99.87	97.95	0	0	0	0	0	0	0	100	100	99.7	0	0	0	0	0	0	100	99.88	0	100	0	100	0
TA10-18838_ES_7_10_2010.res.out	0	97.95	0	0	0	0	0	0	0	0	0	0	0	0	0	0	0	0	0	0	0	0	0	0	0
TA10-23756_ES_1_12_2010.res.out	0	97.95	0	0	0	0	0	0	0	0	0	0	0	0	0	0	0	0	0	0	0	0	0	0	0
TA11-04807_ES_15_3_2011.res.out	0	97.95	0	0	0	0	0	0	0	0	0	0	0	0	0	0	0	0	0	0	0	0	0	0	0
TA11-7639_ES_20_4_2010.res.out	0	97.95	0	0	0	0	0	0	0	0	0	0	0	0	0	0	0	0	0	0	0	0	0	0	0
TA12-14010_ES_10_9_2012.res.out	0	97.95	0	0	0	0	0	0	0	0	0	0	0	0	0	0	0	0	0	0	0	0	0	0	0
TA12-14668_ES_25_9_2012.res.out	0	97.95	0	0	0	0	0	0	0	0	100	0	0	0	100	0	0	0	0	0	0	100	0	0	0
TA12-17181_ES_29_10_2012.res.out	0	97.95	0	0	0	0	0	0	0	0	0	0	0	0	0	0	0	0	0	0	0	0	0	0	0
TA12-5803_ES_29_3_2012.res.out	0	97.95	0	0	0	0	0	0	0	0	0	0	0	0	0	0	0	0	0	0	0	0	0	0	0
TA12-7256_ES_2_5_2012.res.out	0	97.95	0	0	0	0	0	0	0	0	100	0	0	0	100	0	0	0	0	0	0	100	0	0	0
TA12-9851_ES_15_6_2012.res.out	0	97.95	0	0	0	0	0	0	0	0	0	0	0	0	0	0	0	0	0	0	0	0	0	0	0
TA13-2369_ES_12_2_2013.res.out	0	97.95	0	0	0	0	0	0	0	0	0	0	0	0	0	0	0	0	0	0	0	0	0	0	0
TA13-677_ES_13_1_2013.res.out	0	97.95	0	0	0	0	0	0	0	0	0	0	0	0	0	0	0	0	0	0	0	0	0	0	0

## Sheet: Sheet2
0001_2010_PL_1_10_2010	0001_2010_PL_01-10-2010
01-03680_DE_5_12_2001	01-03680_DE_05-12-2001
0217_2011_PL_7_2_2011	0217_2011_PL_07-02-2011
04-03358_DE_18_10_2004	04-03358_DE_18-10-2004
04-03359_DE_29_10_2004	04-03359_DE_29-10-2004
04CEB50SAL-1_FR_2004	04CEB50SAL-1_FR_2004
06-00244_DE_19_12_2005	06-00244_DE_19-12-2005
09-00524_DE_26_1_2009	09-00524_DE_26-1-2009
10-P-PA2216_CZ_20_12_2010	10-P-PA2216_CZ_20-12-2010
12-03467_DE_19_9_2012	12-03467_DE_19-09-2012
12-03619_DE_2_102012	12-03619_DE_02-10-2012
12-P-BA1518_CZ_28_3_2012	12-P-BA1518_CZ_28-03-2012
12-P-BA380_CZ_31_1_2012	12-P-BA380_CZ_31-01-2012
12-P-BA592_CZ_9_2_2012	12-P-BA592_CZ_09-02-2012
1204_2010_PL_17_6_2010	1204_2010_PL_17-06-2010
1221_2012_PL_6_11_2012	1221_2012_PL_06-11-2012
2007-60-2369-1_LT_14_8_2007	2007-60-2369-1_LT_14-08-2007
2007-60-2369-2_LT_14_8_2007	2007-60-2369-2_LT_14-08-2007
2007-60-2369-3_LT_14_8_2007	2007-60-2369-3_LT_14-08-2007
2007-60-2695-3_LT_6_9_2007	2007-60-2695-3_LT_06-09-2007
2007-60-2695-5_LT_6_9_2007	2007-60-2695-5_LT_06-09-2007
2012-60-3235-1_DK_21_12_2012	2012-60-3235-1_DK_21-12-2012
2013-60-102-2_DK_22_1_2013	2013-60-102-2_DK_22-01-2013
2013-60-102-7_DK_22_1_2013	2013-60-102-7_DK_22-01-2013
2013-60-103-1_DK_22_1_2013	2013-60-103-1_DK_22-01-2013
2013-60-132-1_DK_25_1_2013	2013-60-132-1_DK_25-01-2013
2013-60-1557_DK_21_8_2013	2013-60-1557_DK_21-08-2013
20765_US_2003	20765_US_2003
21690_HU_28_8_2012	21690_HU_28-08-2012
22501_US_2003	22501_US_2003
22522_US_2003	22522_US_2003
25042_2007_HU_2007	25042_2007_HU_2007
30163_US_2003	30163_US_2003
33820_US_2004	33820_US_2004
33824_US_2004	33824_US_2004
35155_US_2004	35155_US_2004
7223955-17_DK_17_10_2000	7223955-17_DK_17-10-2000
7224252-1_DK_03_11_2000	7224252-1_DK_03-11-2000
772050196_DK-PL_3_2_2005	772050196_DK-PL_03-02-2005
947_2007_HU_2007	947_2007_HU_2007
95CEB06SAL-2_FR_1995	95CEB06SAL-2_FR_1995
9915794-2_DK_23_11_1999	9915794-2_DK_23-11-1999
9924031-1_DK_02_11_1999	9924031-1_DK_02-11-1999
9924195-18_DK_12_11_1991	9924195-18_DK_12-11-1991
9924195-20_DK_12_11_1991	9924195-20_DK_12-11-1991
9924195-21_DK_12_11_1991	9924195-21_DK_12-11-1991
9924196-12_DK_12_11_1991	9924196-12_DK_12-11-1991
9924196-16_DK_12_11_1991	9924196-16_DK_12-11-1991
9924230-1_DK_16_11_1999	9924230-1_DK_16-11-1999
9924260-13_DK_26_1_1999	9924260-13_DK_26-01-1999
9924281-1_Blindtarmsindhold_DK_18_11_1999	9924281-1_Blindtarmsindhold_DK_18-11-1999
9924281-1_Ileoceacale_DK_18_11_1999	9924281-1_Ileoceacale_DK_18-11-1999
9924281-1_Ileum_DK_18_11_1999	9924281-1_Ileum_DK_18-11-1999
9924281-1_Milt_DK_18_11_1999	9924281-1_Milt_DK_18-11-1999
9924281-1_Tonsil_DK_18_11_1999	9924281-1_Tonsil_DK_18-11-1999
9924281-1_isolate_DK_18_11_1999	9924281-1_isolate_DK_18-11-1999
9924283-1_Lung_DK_8_11_1999	9924283-1_Lung_DK_08-11-1999
9924284-1_Blindtarmsindhold_DK_18_11_1999	9924284-1_Blindtarmsindhold_DK_18-11-1999
9924284-1_Colon_DK_18_11_1999	9924284-1_Colon_DK_18-11-1999
9924284-1_Ileoceacale_DK_18_11_1999	9924284-1_Ileoceacale_DK_18-11-1999
9924284-1_Ileum_DK_18_11_1999	9924284-1_Ileum_DK_18-11-1999
9924284-1_Lever_DK_18_11_1999	9924284-1_Lever_DK_18-11-1999
9924284-1_Milt_DK_18_11_1999	9924284-1_Milt_DK_18-11-1999
9924286-1_611_DK_18_11_1999	9924286-1_611_DK_18-11-1999
9924286-1_63_DK_18_11_1999	9924286-1_63_DK_18-11-1999
9924286-1_Colon_DK_18_11_1999	9924286-1_Colon_DK_18-11-1999
9924286-1_Ileoceacale_DK_18_11_1999	9924286-1_Ileoceacale_DK_18-11-1999
9924286-1_Ileum_DK_18_11_1999	9924286-1_Ileum_DK_18-11-1999
9924286-1_Lunge_DK_18_11_1999	9924286-1_Lunge_DK_18-11-1999
9924286-1_Milt_DK_18_11_1999	9924286-1_Milt_DK_18-11-1999
9924288-1_57_DK_18_11_1999	9924288-1_57_DK_18-11-1999
9924288-1_667_DK_18_11_1999	9924288-1_667_DK_18-11-1999
9924288-1_Lunge_DK_18_11_1999	9924288-1_Lunge_DK_18-11-1999
9924288-1_Lymfeknude_DK_18_11_1999	9924288-1_Lymfeknude_DK_18-11-1999
9924288-1_Organer_DK_18_11_1999	9924288-1_Organer_DK_18-11-1999
9924325-4_DK_23_11_1999	9924325-4_DK_23-11-1999
9924364-10_DK_25_11_1999	9924364-10_DK_25-11-1999
9924636-1_DK_15_12_1999	9924636-1_DK_15-12-1999
MRS-13-00231_AT_22_1_2013	MRS-13-00231_AT_22-01-2013
MRS-13-00335_AT_25_1_2013	MRS-13-00335_AT_25-01-2013
MRS-13-00383_AT_31_1_2013	MRS-13-00383_AT_31-01-2013
MRS-13-00384_AT_31_1_2013	MRS-13-00384_AT_31-01-2013
MRS-13-00407_AT_1_2_2013	MRS-13-00407_AT_01-02-2013
SCS-IT-10_IT_2008	SCS-IT-10_IT_2008
SCS-IT-17_IT_2008	SCS-IT-17_IT_2008
SCS-IT-1_IT_2008	SCS-IT-1_IT_2008
SCS-IT-21_IT_2009	SCS-IT-21_IT_2009
SCS-IT-25_IT_2009	SCS-IT-25_IT_2009
SCS-IT-29_IT_2010	SCS-IT-29_IT_2010
SCS-IT-31_IT_2011	SCS-IT-31_IT_2011
SCS-IT-34_IT_2011	SCS-IT-34_IT_2011
SCS-IT-36_IT_2012	SCS-IT-36_IT_2012
SCS-IT-38_IT_2012	SCS-IT-38_IT_2012
TA10-18838_ES_7_10_2010	TA10-18838_ES_07-10-2010
TA10-23756_ES_1_12_2010	TA10-23756_ES_01-12-2010
TA11-04807_ES_15_3_2011	TA11-04807_ES_15-03-2011
TA11-7639_ES_20_4_2010	TA11-7639_ES_20-04-2010
TA12-14010_ES_10_9_2012	TA12-14010_ES_10-09-2012
TA12-14668_ES_25_9_2012	TA12-14668_ES_25-09-2012
TA12-17181_ES_29_10_2012	TA12-17181_ES_29-10-2012
TA12-5803_ES_29_3_2012	TA12-5803_ES_29-03-2012
TA12-7256_ES_2_5_2012	TA12-7256_ES_02-05-2012
TA12-9851_ES_15_6_2012	TA12-9851_ES_15-06-2012
TA13-2369_ES_12_2_2013	TA13-2369_ES_12-02-2013
TA13-677_ES_13_1_2013	TA13-677_ES_13-01-2013
208_P_2001_Organs_IE_14_02_2001	208_P_2001_Organs_IE_14-02-2001
2002_57_Organs_IE_17_01_2002	2002_57_Organs_IE_17-01-2002

## Sheet: Sheet3
genome	contigs	N50	Median cov depth	max contig		# proteins	# countries
0001_2010_PL_1_10_2010	74	4811366	16.787	4811366		4721	Poland
01-03680_DE_5_12_2001	73	4691152	21.9789	4691152		4631	Germany
0217_2011_PL_7_2_2011	243	65609	17.3106	246424		4665	Poland
04-03358_DE_18_10_2004	45	4701319	15.0386	4701319		4610	Germany
04-03359_DE_29_10_2004	85	4697007	18.0292	4697007		4638	Germany
04CEB50SAL-1_FR_2004	62	4655957	16.6165	4655957		4649	France
06-00244_DE_19_12_2005	53	3824161	11.2839	3824161		4634	Germany
09-00524_DE_26_1_2009	72	3699641	29.6603	3699641		4671	Germany
10-P-PA2216_CZ_20_12_2010	69	4724050	13.0565	4724050		4633	Czech Republic
12-03467_DE_19_9_2012	228	77321	22.8538	246428		4661	Germany
12-03619_DE_2_102012	561	17121	9.85892	79820		4963	Germany
12-P-BA1518_CZ_28_3_2012	50	2931290	14.7381	2931290		4634	Czech Republic
12-P-BA380_CZ_31_1_2012	243	65182	18.0927	247030		4678	Czech Republic
12-P-BA592_CZ_9_2_2012	274	57395	14.6838	247018		4682	Czech Republic
1204_2010_PL_17_6_2010	260	67249	14.6048	246423		4752	Poland
1221_2012_PL_6_11_2012	44	3794372	17.3133	3794372		4601	Poland
2007-60-2369-1_LT_14_8_2007	253	73919	20.8526	246413		4925	Lithuania
2007-60-2369-2_LT_14_8_2007	232	74359	16.7762	247015		4673	Lithuania
2007-60-2369-3_LT_14_8_2007	40	2915966	25.4868	2915966		4616	Lithuania
2007-60-2695-3_LT_6_9_2007	56	4741191	14.7338	4741191		4649	Lithuania
2007-60-2695-5_LT_6_9_2007	61	4723075	16.0653	4723075		4636	Lithuania
2012-60-3235-1_DK_21_12_2012	77	4524098	15.702	4524098		4721	Denmark
2013-60-102-2_DK_22_1_2013	74	1589080	12.4572	2098284		4651	Denmark
2013-60-102-7_DK_22_1_2013	78	4696564	12.8817	4696564		4638	Denmark
2013-60-103-1_DK_22_1_2013	242	67249	15.3979	414110		4661	Denmark
2013-60-132-1_DK_25_1_2013	55	4711170	12.7339	4711170		4620	Denmark
2013-60-1557_DK_21_8_2013	289	795475	10.4375	1067207		4810	Denmark
20765_US_2003	75	4904627	18.2738	4904627		5101	United States
21690_HU_28_8_2012	68	4650017	21.5703	4650017		4555	Hungary
22501_US_2003	259	67249	19.1636	247030		4716	United States
22522_US_2003	69	2757755	21.4791	2757755		5296	United States
25042_2007_HU_2007	69	4985944	18.5864	4985944		5012	Hungary
30163_US_2003	62	3961228	13.4984	3961228		5326	United States
33820_US_2004	230	77321	16.5922	247034		4656	United States
33824_US_2004	269	70888	17.2703	202963		4946	United States
35155_US_2004	95	2883445	14.9487	2883445		4678	United States
7223955-17_DK_17_10_2000	109	3526629	21.5935	3526629		4839	Denmark
7224252-1_DK_03_11_2000	59	3568399	33.4639	3568399		4768	Denmark
772050196_DK-PL_3_2_2005	240	74359	17.6691	74359		4661	Denmark
947_2007_HU_2007	651	15561	9.8232	56310		5004	Hungary
95CEB06SAL-2_FR_1995	81	4120310	16.8643	4120310		5761	France
9915794-2_DK_23_11_1999	67	4750300	13.8067	4750300		4734	Denmark
9924031-1_DK_02_11_1999	607	15696	9.41207	69253		5105	Denmark
9924195-18_DK_12_11_1991	227	74398	20.9431	414115		4798	Denmark
9924195-20_DK_12_11_1991	113	925876	12.9182	1601139		4786	Denmark
9924195-21_DK_12_11_1991	82	2033357	14.2602	2211518		4623	Denmark
9924196-12_DK_12_11_1991	226	67255	17.5218	414115		4798	Denmark
9924196-16_DK_12_11_1991	66	3842856	30.4101	3842856		4617	Denmark
9924230-1_DK_16_11_1999	92	4665127	28.3452	4665127		4776	Denmark
9924260-13_DK_26_1_1999	58	4662457	16.2472	4662457		4604	Denmark
9924281-1_Blindtarmsindhold_DK_18_11_1999	253	66287	18.0496	414103		4801	Denmark
9924281-1_Ileoceacale_DK_18_11_1999	99	3182174	25.1264	3182174		4770	Denmark
9924281-1_Ileum_DK_18_11_1999	246	66291	18.1445	414107		4805	Denmark
9924281-1_Milt_DK_18_11_1999	75	2507339	20.0161	2507339		4754	Denmark
9924281-1_Tonsil_DK_18_11_1999	304	54107	12.9385	237717		4841	Denmark
9924281-1_isolate_DK_18_11_1999	273	42778	14.6749	168981		4841	Denmark
9924283-1_Lung_DK_8_11_1999	53	3117212	17.7377	3117212		4812	Denmark
9924284-1_Blindtarmsindhold_DK_18_11_1999	219	77321	22.6061	356463		4652	Denmark
9924284-1_Colon_DK_18_11_1999	2986	2569	5.33037	33366		6959	Denmark
9924284-1_Ileoceacale_DK_18_11_1999	46	4733451	14.2165	4733451		4608	Denmark
9924284-1_Ileum_DK_18_11_1999	219	74398	19.5935	414115		4651	Denmark
9924284-1_Lever_DK_18_11_1999	218	80947	20.0531	414115		4654	Denmark
9924284-1_Milt_DK_18_11_1999	80	4492121	18.7047	4492121		4614	Denmark
9924286-1_611_DK_18_11_1999	81	2680300	11.9184	2680300		4658	Denmark
9924286-1_63_DK_18_11_1999	239	45210	17.1781	240994		4683	Denmark
9924286-1_Colon_DK_18_11_1999	87	4721449	15.9184	4721449		4637	Denmark
9924286-1_Ileoceacale_DK_18_11_1999	49	4648822	21.2792	4648822		4619	Denmark
9924286-1_Ileum_DK_18_11_1999	141	177	2.00658	1294	*	100	Denmark
9924286-1_Lunge_DK_18_11_1999	53	4025535	15.4718	4025535		4624	Denmark
9924286-1_Milt_DK_18_11_1999	241	64991	17.9925	414103		4673	Denmark
9924288-1_57_DK_18_11_1999	60	4653787	14.0648	4653787		4548	Denmark
9924288-1_667_DK_18_11_1999	214	80947	20.4049	414115		4654	Denmark
9924288-1_Lunge_DK_18_11_1999	286	2523572	9.13822	2523572		4905	Denmark
9924288-1_Lymfeknude_DK_18_11_1999	83	4716154	22.5119	4716154		4629	Denmark
9924288-1_Organer_DK_18_11_1999	57	4712767	11.3031	4712767		4638	Denmark
9924325-4_DK_23_11_1999	64	4714912	25.6386	4714912		4614	Denmark
9924364-10_DK_25_11_1999	59	4673580	12.3705	4673580		4691	Denmark
9924636-1_DK_15_12_1999	281	58932	13.4723	295028		4680	Denmark
MRS-13-00231_AT_22_1_2013	245	66287	17.5033	247005		4668	Austria
MRS-13-00335_AT_25_1_2013	246	58940	16.3918	247005		4665	Austria
MRS-13-00383_AT_31_1_2013	60	4716301	22.0561	4716301		4566	Austria
MRS-13-00384_AT_31_1_2013	241	67435	17.8834	247005		4661	Austria
MRS-13-00407_AT_1_2_2013	268	63398	17.8593	247001		4671	Austria
SCS-IT-10_IT_2008	101	4932447	13.3315	4932447		4777	Italy
SCS-IT-17_IT_2008	248	77227	14.5867	202421		4374	Italy
SCS-IT-1_IT_2008	90	2405751	11.7136	2492695		4965	Italy
SCS-IT-21_IT_2009	71	4980570	21.6504	4980570		4925	Italy
SCS-IT-25_IT_2009	121	4823811	10.3953	4823811		4957	Italy
SCS-IT-29_IT_2010	781	16149	8.1721	61706		5421	Italy
SCS-IT-31_IT_2011	3407	5061	11.8821	24724	*	7323	Italy
SCS-IT-34_IT_2011	92	3830653	17.7532	3830653		4901	Italy
SCS-IT-36_IT_2012	339	57747	13.8151	202115		4759	Italy
SCS-IT-38_IT_2012	58	2905498	18.8213	2905498		4966	Italy
TA10-18838_ES_7_10_2010	229	74359	17.1616	247031		4683	Estonia
TA10-23756_ES_1_12_2010	101	2713321	15.2575	2713321		4662	Estonia
TA11-04807_ES_15_3_2011	48	4757676	23.0043	4757676		4643	Estonia
TA11-7639_ES_20_4_2010	225	74398	19.6804	247035		4690	Estonia
TA12-14010_ES_10_9_2012	53	3722385	16.0527	3722385		4643	Estonia
TA12-14668_ES_25_9_2012	55	4770330	22.587	4770330		4758	Estonia
TA12-17181_ES_29_10_2012	71	4747074	24.4857	4747074		4657	Estonia
TA12-5803_ES_29_3_2012	245	73914	14.9234	247031		4695	Estonia
TA12-7256_ES_2_5_2012	46	4852766	15.222	4852766		4728	Estonia
TA12-9851_ES_15_6_2012	229	77321	18.9144	247035		4694	Estonia
TA13-2369_ES_12_2_2013	227	74398	18.8976	247035		4690	Estonia
TA13-677_ES_13_1_2013	99	1582284	22.3531	1775589		4659	Estonia
208_P_2001_Organs_IE_14_02_2001	820	10019	10.2016	48455		5280	Ireland
2002_57_Organs_IE_17_01_2002	72	1127659	18.4555	1773790		4799	Ireland

## Sheet: plasmid
genome	FII(S)	FIB(S)	I1	Q1	P	FIA(HI1)	HI1A	HI1B(R27)	HI2	HI2A	ColRNAI
0001_2010_PL_1_10_2010	99.62	98.76	99.30
01-03680_DE_5_12_2001	99.62	98.76
0217_2011_PL_7_2_2011	99.62	98.76
04-03358_DE_18_10_2004	99.62	98.76
04-03359_DE_29_10_2004	99.62	98.76
04CEB50SAL-1_FR_2004	99.62	98.76		100.00
06-00244_DE_19_12_2005	99.62	98.76
09-00524_DE_26_1_2009	99.62	98.76
10-P-PA2216_CZ_20_12_2010	99.62	98.76
12-03467_DE_19_9_2012	99.62	98.76
12-03619_DE_2_102012	99.62	98.76
12-P-BA1518_CZ_28_3_2012	99.62	98.76
12-P-BA380_CZ_31_1_2012	99.62	98.76
12-P-BA592_CZ_9_2_2012	99.62	98.76
1204_2010_PL_17_6_2010	99.62	98.76		100.00	99.70
1221_2012_PL_6_11_2012	99.62	98.76
2007-60-2369-1_LT_14_8_2007	99.62	98.76				100.00	99.76	100.00
2007-60-2369-2_LT_14_8_2007	99.62	98.76
2007-60-2369-3_LT_14_8_2007	99.62	98.76
2007-60-2695-3_LT_6_9_2007	99.62	98.76
2007-60-2695-5_LT_6_9_2007	99.62	98.76
2012-60-3235-1_DK_21_12_2012	99.62	98.76		100.00
2013-60-102-2_DK_22_1_2013	99.62	98.76		100.00
2013-60-102-7_DK_22_1_2013	99.62	98.76		100.00
2013-60-103-1_DK_22_1_2013	99.62	98.76		100.00
2013-60-132-1_DK_25_1_2013	99.62	98.76		100.00
2013-60-1557_DK_21_8_2013	99.62	98.76		100.00
20765_US_2003	99.62	98.76		100.00					100.00	99.52
21690_HU_28_8_2012	-
22501_US_2003	99.62	98.76		100.00
22522_US_2003	99.62	98.76		100.00					100.00	99.52
25042_2007_HU_2007	99.62	98.76		100.00					100.00	99.52
30163_US_2003	99.62	98.76							100.00	99.52
33820_US_2004	99.62	98.76
33824_US_2004	99.62	98.76		100.00					100.00	99.52
35155_US_2004	99.62	98.76		100.00
7223955-17_DK_17_10_2000	99.62	98.76	99.30
7224252-1_DK_03_11_2000	99.62	98.76	99.30
772050196_DK-PL_3_2_2005	99.62	98.76
947_2007_HU_2007	99.62	98.76
95CEB06SAL-2_FR_1995	99.62	98.76		100.00
9915794-2_DK_23_11_1999	99.62	98.76
9924031-1_DK_02_11_1999	99.62	98.76	100.00		99.44						91.15
9924195-18_DK_12_11_1991	99.62	98.76	99.30
9924195-20_DK_12_11_1991	99.62	98.76	99.30
9924195-21_DK_12_11_1991	99.62	98.76
9924196-12_DK_12_11_1991	99.62	98.76	99.30
9924196-16_DK_12_11_1991	99.62	98.76
9924230-1_DK_16_11_1999	99.62	98.76	99.30
9924260-13_DK_26_1_1999	99.62	98.76
9924281-1_Blindtarmsindhold_DK_18_11_1999	99.62	98.76	99.30
9924281-1_Ileoceacale_DK_18_11_1999	99.62	98.76	99.30
9924281-1_Ileum_DK_18_11_1999	99.62	98.76	99.30
9924281-1_Milt_DK_18_11_1999	99.62	98.76	99.30
9924281-1_Tonsil_DK_18_11_1999	99.62	98.76	99.30
9924281-1_isolate_DK_18_11_1999	99.62	98.76	99.30
9924283-1_Lung_DK_8_11_1999	99.62	98.76	99.30
9924284-1_Blindtarmsindhold_DK_18_11_1999	99.62	98.76
9924284-1_Colon_DK_18_11_1999	99.57	98.76
9924284-1_Ileoceacale_DK_18_11_1999	99.62	98.76
9924284-1_Ileum_DK_18_11_1999	99.62	98.76
9924284-1_Lever_DK_18_11_1999	99.62	98.76
9924284-1_Milt_DK_18_11_1999	99.62	98.76
9924286-1_611_DK_18_11_1999	99.62	98.76
9924286-1_63_DK_18_11_1999	99.62	98.76
9924286-1_Colon_DK_18_11_1999	99.62	98.76
9924286-1_Ileoceacale_DK_18_11_1999	99.62	98.76
9924286-1_Ileum_DK_18_11_1999	-
9924286-1_Lunge_DK_18_11_1999	99.62	98.76
9924286-1_Milt_DK_18_11_1999	99.62	98.76
9924288-1_57_DK_18_11_1999	-
9924288-1_667_DK_18_11_1999	99.62	98.76
9924288-1_Lunge_DK_18_11_1999	99.62	98.76
9924288-1_Lymfeknude_DK_18_11_1999	99.62	98.76
9924288-1_Organer_DK_18_11_1999	99.62	98.76
9924325-4_DK_23_11_1999	99.62	98.76
9924364-10_DK_25_11_1999	99.62	98.76
9924636-1_DK_15_12_1999	99.62	98.76
MRS-13-00231_AT_22_1_2013	99.62	98.76
MRS-13-00335_AT_25_1_2013	99.62	98.76
MRS-13-00383_AT_31_1_2013	99.62	98.76
MRS-13-00384_AT_31_1_2013	99.62	98.76
MRS-13-00407_AT_1_2_2013	99.62	98.76
SCS-IT-10_IT_2008	100.00	100.00		100.00
SCS-IT-17_IT_2008	-
SCS-IT-1_IT_2008	99.62	98.76		100.00		100.00	99.76	100.00
SCS-IT-21_IT_2009				100.00					100.00	99.52	92.45
SCS-IT-25_IT_2009	99.62	98.76		100.00		100.00	99.76	100.00
SCS-IT-29_IT_2010	99.62	98.76		100.00					100.00	99.52	92.45
SCS-IT-31_IT_2011	-
SCS-IT-34_IT_2011	99.62	98.76		100.00		100.00	99.76	100.00
SCS-IT-36_IT_2012											90.83
SCS-IT-38_IT_2012	99.62	98.76		100.00					100.00	99.52	92.45
TA10-18838_ES_7_10_2010	99.62	98.76
TA10-23756_ES_1_12_2010	99.62	98.76
TA11-04807_ES_15_3_2011	99.62	98.76
TA11-7639_ES_20_4_2010	99.62	98.76
TA12-14010_ES_10_9_2012	99.62	98.76
TA12-14668_ES_25_9_2012	99.62	98.76	99.30
TA12-17181_ES_29_10_2012	99.62	98.76
TA12-5803_ES_29_3_2012	99.62	98.76
TA12-7256_ES_2_5_2012	99.62	98.76	99.30
TA12-9851_ES_15_6_2012	99.62	98.76
TA13-2369_ES_12_2_2013	99.62	98.76
TA13-677_ES_13_1_2013	99.62	98.76
208_P_2001_Organs_IE_14_02_2001	99.62	98.76	97.89	100.00
2002_57_Organs_IE_17_01_2002	99.62	98.76

## Sheet: sheet1
genome	DD-MM-YYYY	Country	Farm	Source	Organ	ST-Type	Genome size	Number of contigs	N50	ENA accession number	aadA1	aph(3')-Ia	blaTEM-1	catA1	dfrA1	mph(B)	strA	sul1	tet(A)	FII(S)	FIB(S)	I1	Q1	P	FIA(HI1)	HI1A	HI1B(R27)	HI2	HI2A	ColRNAI	*the value reported in resistance genes and plasmid replicons are percent identity from BLAST
0001_2010_PL_1_10_2010	01-10-2010	Poland	-	Pig	lungs	ST-145	4869258	74	4811410	ERS1496850	100	0	100	99.92	0	0	0	100	99.92	99.62	98.76	99.30	0	0	0	0	0	0	0	0
01-03680_DE_5_12_2001	05-12-2001	Germany	-	Wild Boar	Meat	ST-68	4785124	73	4691212	ERS1496851	0	0	0	0	0	0	0	0	0	99.62	98.76	0	0	0	0	0	0	0	0	0
0217_2011_PL_7_2_2011	07-02-2011	Poland	-	Pig	feaces	ST-145	4737076	243	65673	ERS1496852	0	0	0	0	0	0	0	0	0	99.62	98.76	0	0	0	0	0	0	0	0	0
04-03358_DE_18_10_2004	18-10-2004	Germany	-	Pig	-	ST-68	4789783	45	4701387	ERS1496853	0	0	0	0	0	0	0	0	0	99.62	98.76	0	0	0	0	0	0	0	0	0
04-03359_DE_29_10_2004	29-10-2004	Germany	-	Pig	-	ST-68	4775868	85	4697063	ERS1496854	0	0	0	0	0	0	0	0	0	99.62	98.76	0	0	0	0	0	0	0	0	0
04CEB50SAL-1_FR_2004	2004	France	-	Wild boar	-	ST-145	4799365	62	4656025	ERS1496855	0	0	0	0	0	0	100	100	0	99.62	98.76	0	100.00	0	0	0	0	0	0	0
06-00244_DE_19_12_2005	19-12-2005	Germany	-	Pig	-	ST-68	4783407	53	3824225	ERS1496856	0	0	0	0	0	0	0	0	0	99.62	98.76	0	0	0	0	0	0	0	0	0
09-00524_DE_26_1_2009	26-01-2009	Germany	-	Wild Boar	organ	ST-145	4811924	72	3699689	ERS1496857	0	0	0	0	0	0	0	0	0	99.62	98.76	0	0	0	0	0	0	0	0	0
10-P-PA2216_CZ_20_12_2010	20-12-2010	Czech Republic	-	pig	organs	ST-145	4777743	69	4724114	ERS1496858	0	0	0	0	0	0	0	0	0	99.62	98.76	0	0	0	0	0	0	0	0	0
12-03467_DE_19_9_2012	19-09-2012	Germany	-	Wild Boar	organ	ST-145	4734579	228	77389	ERS1496859	0	0	0	0	0	0	0	0	0	99.62	98.76	0	0	0	0	0	0	0	0	0
12-03619_DE_2_10_2012	02-10-2012	Germany	-	Pig	Faeces	ST-145	4719107	561	17184	ERS406697	0	0	0	0	0	0	0	0	0	99.62	98.76	0	0	0	0	0	0	0	0	0
12-P-BA1518_CZ_28_3_2012	28-03-2012	Czech Republic	-	pig	lung, heart	ST-145	4780898	50	2931358	ERS1496860	0	0	0	0	0	0	0	0	0	99.62	98.76	0	0	0	0	0	0	0	0	0
12-P-BA380_CZ_31_1_2012	31-01-2012	Czech Republic	-	pig	lung	ST-145	4737164	243	65246	ERS1496861	0	0	0	0	0	0	0	0	0	99.62	98.76	0	0	0	0	0	0	0	0	0
12-P-BA592_CZ_9_2_2012	09-02-2012	Czech Republic	-	swabs pork	-	ST-145	4729899	274	57447	ERS1496862	0	0	0	0	0	0	0	0	0	99.62	98.76	0	0	0	0	0	0	0	0	0
1204_2010_PL_17_6_2010	17-06-2010	Poland	-	Pig	organs	ST-145	4778613	260	67313	ERS1496863	0	0	0	99.85	0	0	100	100	100	99.62	98.76	0	100.00	99.70	0	0	0	0	0	0
1221_2012_PL_6_11_2012	06-11-2012	Poland	-	Pig	lungs	ST-145	4739824	44	3794470	ERS406700	0	0	0	0	0	0	0	0	0	99.62	98.76	0	0	0	0	0	0	0	0	0
2002_57_Organs_IE_17_01_2002	17-01-2002	Ireland	-	Pig	Organ	ST-145	4832829	72	1127747	ERS1496864	0	0	0	0	0	0	100	100	100	99.62	98.76	0	0	0	0	0	0	0	0	0
2007-60-2369-1_LT_14_8_2007	14-08-2007	Lithuania	-	Pig	Faeces	ST-145	4962534	253	73987	ERS1496865	100	0	0	99.85	0	0	0	100	100	99.62	98.76	0	0	0	100.00	99.76	100.00	0	0	0
2007-60-2369-2_LT_14_8_2007	14-08-2007	Lithuania	-	Pig	Faeces	ST-145	4736058	232	74423	ERS1496866	0	0	0	0	0	0	0	0	0	99.62	98.76	0	0	0	0	0	0	0	0	0
2007-60-2369-3_LT_14_8_2007	14-08-2007	Lithuania	-	Pig	Faeces	ST-145	4763457	40	2916060	ERS406699	0	0	0	0	0	0	0	0	0	99.62	98.76	0	0	0	0	0	0	0	0	0
2007-60-2695-3_LT_6_9_2007	06-09-2007	Lithuania	-	Pig	Faeces	ST-145	4781261	56	4741251	ERS1496867	0	0	0	0	0	0	0	0	0	99.62	98.76	0	0	0	0	0	0	0	0	0
2007-60-2695-5_LT_6_9_2007	06-09-2007	Lithuania	-	Pig	-	ST-145	4775282	61	4723139	ERS1496868	0	0	0	0	0	0	0	0	0	99.62	98.76	0	0	0	0	0	0	0	0	0
2012-60-3235-1_DK_21_12_2012	21-12-2012	Denmark	A	Pig	-	ST-145	4734246	77	4524242	ERS406694	0	0	0	0	0	0	100	100	0	99.62	98.76	0	100.00	0	0	0	0	0	0	0
2013-60-102-2_DK_22_1_2013	22-01-2013	Denmark	B	Pig	-	ST-145	4706782	74	1589176	ERS406695	0	0	0	0	0	0	100	100	0	99.62	98.76	0	100.00	0	0	0	0	0	0	0
2013-60-102-7_DK_22_1_2013	22-01-2013	Denmark	B	Pig	-	ST-145	4751785	78	4696620	ERS1496869	0	0	0	0	0	0	100	100	0	99.62	98.76	0	100.00	0	0	0	0	0	0	0
2013-60-103-1_DK_22_1_2013	22-01-2013	Denmark	A	Pig	-	ST-145	4724965	242	67313	ERS1496870	0	0	0	0	0	0	100	100	0	99.62	98.76	0	100.00	0	0	0	0	0	0	0
2013-60-132-1_DK_25_1_2013	25-01-2013	Denmark	B	Pig	-	ST-145	4762458	55	4711234	ERS1496871	0	0	0	0	0	0	100	100	0	99.62	98.76	0	100.00	0	0	0	0	0	0	0
2013-60-1557_DK_21_8_2013	21-08-2013	Denmark	C	Pig	-	ST-145	4721598	289	795571	ERS406696	0	0	0	0	0	0	100	100	0	99.62	98.76	0	100.00	0	0	0	0	0	0	0
2013-60-2299-1_2013	2013	Denmark	D	Pig	-	ST-145	4721598	289	795571	ERS406696	0	0	0	0	0	0	100	100	0	99.62	98.76	0	100.00	0	0	0	0	0	0	0
20765_US_2003	2003	United States	-	Pig	-	ST-145	5205734	75	4904691	ERS1496872	0	0	100	0	0	0	100	100	100	99.62	98.76	0	100.00	0	0	0	0	100.00	99.52	0
208_P_2001_Organs_IE_14_02_2001	14-02-2001	Ireland	-	Pig	Organ	ST-145	4786977	820	10039	ERS1496873	0	0	0	0	0	0	100	100	100	99.62	98.76	97.89	100.00	0	0	0	0	0	0	0
21690_HU_28_8_2012	28-08-2012	Hungary	-	Pig	lung	ST-145	4715558	68	4650069	ERS1496874	0	0	0	0	0	0	0	0	0	-		0	0	0	0	0	0	0	0	0
22501_US_2003	2003	United States	-	Pig	-	ST-145	4779487	259	67313	ERS1496875	0	0	0	0	0	0	100	100	100	99.62	98.76	0	100.00	0	0	0	0	0	0	0
22522_US_2003	2003	United States	-	Pig	-	ST-145	5395290	69	2757815	ERS1496876	0	0	100	0	0	0	100	100	100	99.62	98.76	0	100.00	0	0	0	0	100.00	99.52	0
25042_2007_HU_2007	2007	Hungary	-	Pig	spleen	ST-145	5106314	69	4986000	ERS1496877	0	0	100	100	0	0	100	100	100	99.62	98.76	0	100.00	0	0	0	0	100.00	99.52	0
30163_US_2003	2003	United States	-	Pig	-	ST-145	5387860	62	3961296	ERS1496878	0	0	100	0	0	0	100	0	100	99.62	98.76	0	0	0	0	0	0	100.00	99.52	0
33820_US_2004	2004	United States	-	Pig	-	ST-145	4722934	230	77389	ERS1496879	0	0	0	0	0	0	0	0	0	99.62	98.76	0	0	0	0	0	0	0	0	0
33824_US_2004	2004	United States	-	Pig	-	ST-145	4977545	269	70952	ERS1496880	0	0	100	0	0	0	100	100	100	99.62	98.76	0	100.00	0	0	0	0	100.00	99.52	0
35155_US_2004	2004	United States	-	Pig	-	ST-66	4796762	95	2883513	ERS1496881	0	0	0	0	0	0	100	100	100	99.62	98.76	0	100.00	0	0	0	0	0	0	0
7223955-17_DK_17_10_2000	17-10-2000	Denmark	H	Pig	-	ST-145	4916826	109	3526677	ERS1496882	100	0	0	0	100	0	0	100	100	99.62	98.76	99.30	0	0	0	0	0	0	0	0
7224252-1_DK_03_11_2000	03-11-2000	Denmark	I	Pig	-	ST-145	4877079	59	3568439	ERS1496883	100	0	0	0	100	0	0	100	100	99.62	98.76	99.30	0	0	0	0	0	0	0	0
772050196_DK-PL_3_2_2005	03-02-2005	Poland	-	Pig	feaces	ST-145	4729673	240	74423	ERS1496884	0	0	0	0	0	0	0	0	0	99.62	98.76	0	0	0	0	0	0	0	0	0
947_2007_HU_2007	2007	Hungary	-	wild boar	lung	ST-145	4714962	651	15499	ERS406698	0	0	0	0	0	0	0	0	0	99.62	98.76	0	0	0	0	0	0	0	0	0
95CEB06SAL-2_FR_1995	1995	France	-	Food	-	ST-145	5959813	81	4120358	ERS1496885	0	0	0	0	0	0	100	100	0	99.62	98.76	0	100.00	0	0	0	0	0	0	0
9915794-2_DK_23_11_1999	1999	Denmark	F	Pig	Lung	ST-145	4850350	67	4750360	ERS1496886	0	0	0	0	0	0	0	0	0	99.62	98.76	0	0	0	0	0	0	0	0	0
9924031-1_DK_02_11_1999	1999	Denmark	E	Pig	-	ST-145	4829145	607	15712	ERS406701	100	0	0	0	0	0	0	100	100	99.62	98.76	100.00	0	99.44	0	0	0	0	0	91.15
9924195-18_DK_12_11_1999	1999	Denmark	E	Pig	-	ST-145	4851422	227	74466	ERS1496887	100	0	0	0	100	0	0	100	100	99.62	98.76	99.30	0	0	0	0	0	0	0	0
9924195-20_DK_12_11_1999	1999	Denmark	E	Pig	-	ST-145	4877621	113	925936	ERS1496888	100	0	0	0	100	0	0	100	100	99.62	98.76	99.30	0	0	0	0	0	0	0	0
9924195-21_DK_12_11_1999	1999	Denmark	E	Pig	-	ST-145	4765311	82	2033425	ERS1496889	0	0	0	0	0	0	0	0	0	99.62	98.76	0	0	0	0	0	0	0	0	0
9924196-12_DK_12_11_1999	1999	Denmark	E	Pig	-	ST-145	4851578	226	67323	ERS1496890	100	0	0	0	100	0	0	100	100	99.62	98.76	99.30	0	0	0	0	0	0	0	0
9924196-16_DK_12_11_1999	1999	Denmark	E	Pig	-	ST-145	4774800	66	3842900	ERS1496891	0	0	0	0	0	0	0	0	0	99.62	98.76	0	0	0	0	0	0	0	0	0
9924230-1_DK_16_11_1999	1999	Denmark	E	Pig	-	ST-145	4879246	92	4665175	ERS1496892	100	0	0	0	100	0	0	100	100	99.62	98.76	99.30	0	0	0	0	0	0	0	0
9924260-13_DK_26_1_1999	1999	Denmark	F	Pig	-	ST-145	4756758	58	4662521	ERS1496893	0	0	0	0	0	0	0	0	0	99.62	98.76	0	0	0	0	0	0	0	0	0
9924281-1_Blindtarmsindhold_DK_18_11_1999	18-11-1999	Denmark	E	Pig	appendix	ST-145	4847772	253	66343	ERS1496894	100	0	0	0	100	0	0	100	100	99.62	98.76	99.30	0	0	0	0	0	0	0	0
9924281-1_Ileoceacale_DK_18_11_1999	18-11-1999	Denmark	E	Pig	ileocecal	ST-145	4887509	99	3182222	ERS1496895	100	0	0	0	100	0	0	100	100	99.62	98.76	99.30	0	0	0	0	0	0	0	0
9924281-1_Ileum_DK_18_11_1999	18-11-1999	Denmark	E	Pig	ileum	ST-145	4849132	246	66351	ERS1496896	100	0	0	0	100	0	0	100	100	99.62	98.76	99.30	0	0	0	0	0	0	0	0
9924281-1_Milt_DK_18_11_1999	18-11-1999	Denmark	E	Pig	spleen	ST-145	4881117	75	2507403	ERS1496897	100	0	0	0	100	0	0	100	100	99.62	98.76	99.30	0	0	0	0	0	0	0	0
9924281-1_Tonsil_DK_18_11_1999	18-11-1999	Denmark	E	Pig	Tonsil	ST-145	4845518	304	54155	ERS1496898	100	0	0	0	100	0	0	100	100	99.62	98.76	99.30	0	0	0	0	0	0	0	0
9924281-1_isolate_DK_18_11_1999	18-11-1999	Denmark	E	Pig	-	ST-145	4839501	273	42874	ERS406702	100	0	0	0	100	0	0	100	100	99.62	98.76	99.30	0	0	0	0	0	0	0	0
9924283-1_Lung_DK_18_11_1999	08-11-1999	Denmark	E	Pig	Lung	ST-145	4943593	53	3117272	ERS1496899	100	0	0	0	100	0	0	100	100	99.62	98.76	99.30	0	0	0	0	0	0	0	0
9924284-1_Blindtarmsindhold_DK_18_11_1999	18-11-1999	Denmark	E	Pig	appendix	ST-145	4729727	219	77389	ERS1496900	0	0	0	0	0	0	0	0	0	99.62	98.76	0	0	0	0	0	0	0	0	0
9924284-1_Ileoceacale_DK_18_11_1999	18-11-1999	Denmark	E	Pig	ileocecal	ST-145	4764995	46	4733519	ERS1496902	0	0	0	0	0	0	0	0	0	99.62	98.76	0	0	0	0	0	0	0	0	0
9924284-1_Ileum_DK_18_11_1999	18-11-1999	Denmark	E	Pig	ileum	ST-145	4729902	219	74466	ERS1496903	0	0	0	0	0	0	0	0	0	99.62	98.76	0	0	0	0	0	0	0	0	0
9924284-1_Lever_DK_18_11_1999	18-11-1999	Denmark	E	Pig	Lever	ST-145	4729761	218	77389	ERS1496904	0	0	0	0	0	0	0	0	0	99.62	98.76	0	0	0	0	0	0	0	0	0
9924284-1_Milt_DK_18_11_1999	18-11-1999	Denmark	E	Pig	spleen	ST-145	4769117	80	4492185	ERS1496905	0	0	0	0	0	0	0	0	0	99.62	98.76	0	0	0	0	0	0	0	0	0
9924286-1_611_DK_18_11_1999	18-11-1999	Denmark	E	Pig	Lymph nodes	ST-145	4762733	81	2680344	ERS1496906	100	0	0	0	0	0	0	0	0	99.62	98.76	0	0	0	0	0	0	0	0	0
9924286-1_63_DK_18_11_1999	18-11-1999	Denmark	E	Pig	Lever	ST-145	4720691	239	45306	ERS406703	0	0	0	0	0	0	0	0	0	99.62	98.76	0	0	0	0	0	0	0	0	0
9924286-1_Colon_DK_18_11_1999	18-11-1999	Denmark	E	Pig	Colon	ST-145	4769007	87	4721497	ERS1496907	0	0	0	0	0	0	0	0	0	99.62	98.76	0	0	0	0	0	0	0	0	0
9924286-1_Ileoceacale_DK_18_11_1999	18-11-1999	Denmark	E	Pig	ileocecal	ST-145	4764779	49	4648878	ERS1496908	0	0	0	0	0	0	0	0	0	99.62	98.76	0	0	0	0	0	0	0	0	0
9924286-1_Lunge_DK_18_11_1999	18-11-1999	Denmark	E	Pig	Lung	ST-145	4770471	53	4025599	ERS1496909	0	0	0	0	0	0	0	0	0	99.62	98.76	0	0	0	0	0	0	0	0	0
9924286-1_Milt_DK_18_11_1999	18-11-1999	Denmark	E	Pig	spleen	ST-145	4725861	241	65047	ERS1496910	0	0	0	0	0	0	0	0	0	99.62	98.76	0	0	0	0	0	0	0	0	0
9924288-1_57_DK_18_11_1999	18-11-1999	Denmark	E	Pig	Tonsil	ST-145	4701967	60	4653843	ERS1496911	0	0	0	0	0	0	0	0	0	-		0	0	0	0	0	0	0	0	0
9924288-1_667_DK_18_11_1999	18-11-1999	Denmark	E	Pig	Colon	ST-145	4729801	214	81015	ERS1496912	0	0	0	0	0	0	0	0	0	99.62	98.76	0	0	0	0	0	0	0	0	0
9924288-1_Lunge_DK_18_11_1999	18-11-1999	Denmark	E	Pig	Lung	ST-145	4743453	286	2523640	ERS1496913	0	0	0	0	0	0	0	0	0	99.62	98.76	0	0	0	0	0	0	0	0	0
9924288-1_Lymfeknude_DK_18_11_1999	18-11-1999	Denmark	E	Pig	lymph node	ST-145	4764863	83	4716206	ERS1496914	0	0	0	0	0	0	0	0	0	99.62	98.76	0	0	0	0	0	0	0	0	0
9924288-1_Organer_DK_18_11_1999	18-11-1999	Denmark	E	Pig	-	ST-145	4758443	57	4712823	ERS1496915	0	0	0	0	0	0	0	0	0	99.62	98.76	0	0	0	0	0	0	0	0	0
9924325-4_DK_23_11_1999	23-11-1999	Denmark	G	Pig	-	ST-145	4759059	64	4714972	ERS1496916	0	0	0	0	0	0	0	0	0	99.62	98.76	0	0	0	0	0	0	0	0	0
9924364-10_DK_25_11_1999	25-11-1999	Denmark	F	Pig	-	ST-145	4812501	59	4673644	ERS1496917	0	0	0	0	0	0	0	0	0	99.62	98.76	0	0	0	0	0	0	0	0	0
9924636-1_DK_15_12_1999	15-12-1999	Denmark	G	Pig	-	ST-145	4723423	281	58980	ERS1496918	0	0	0	0	0	0	0	0	0	99.62	98.76	0	0	0	0	0	0	0	0	0
MRS-13-00231_AT_22_1_2013	22-01-2013	Austria	-	Wild boar	-	ST-145	4727883	245	66343	ERS1496919	0	0	0	0	0	0	0	0	0	99.62	98.76	0	0	0	0	0	0	0	0	0
MRS-13-00335_AT_25_1_2013	25-01-2013	Austria	-	Wild boar	-	ST-145	4727622	246	58996	ERS1496920	0	0	0	0	0	0	0	0	0	99.62	98.76	0	0	0	0	0	0	0	0	0
MRS-13-00383_AT_31_1_2013	31-01-2013	Austria	-	Wild boar	-	ST-68	4752913	60	4716357	ERS1496921	0	0	0	0	0	0	0	0	0	99.62	98.76	0	0	0	0	0	0	0	0	0
MRS-13-00384_AT_31_1_2013	31-01-2013	Austria	-	Wild boar	-	ST-145	4727564	241	67491	ERS1496922	0	0	0	0	0	0	0	0	0	99.62	98.76	0	0	0	0	0	0	0	0	0
MRS-13-00407_AT_1_2_2013	01-02-2013	Austria	-	Wild boar	-	ST-145	4726717	268	63450	ERS1496923	0	0	0	0	0	0	0	0	0	99.62	98.76	0	0	0	0	0	0	0	0	0
SCS-IT-1_IT_2008	2008	Italy	-	Pig	-	ST-145	5024184	90	2405807	ERS1496924	100	100	100	0	100	0	100	100	100	99.62	98.76	0	100.00	0	100.00	99.76	100.00	0	0	0
SCS-IT-21_IT_2009	2009	Italy	-	Pig	-	ST-68	5055712	71	4980626	ERS1496925	100	100	0	99.7	100	100	100	100	100			0	100.00	0	0	0	0	100.00	99.52	92.45
SCS-IT-25_IT_2009	2009	Italy	-	Pig	-	ST-145	4980771	121	4823859	ERS1496926	100	100	100	0	100	0	100	100	100	99.62	98.76	0	100.00	0	100.00	99.76	100.00	0	0	0
SCS-IT-29_IT_2010	2010	Italy	-	Pig	-	ST-68	5035675	781	16077	ERS1496927	100	100	0	99.7	100	100	100	100	100	99.62	98.76	0	100.00	0	0	0	0	100.00	99.52	92.45
SCS-IT-34_IT_2011	2011	Italy	-	Pig	-	ST-145	5009425	92	3830705	ERS1496928	100	100	100	0	100	0	100	100	100	99.62	98.76	0	100.00	0	100.00	99.76	100.00	0	0	0
SCS-IT-38_IT_2012	2012	Italy	-	Pig	-	ST-68	5088058	58	2905562	ERS1496929	0	100	100	99.7	0	0	100	100	100	99.62	98.76	0	100.00	0	0	0	0	100.00	99.52	92.45
TA10-18838_ES_7_10_2010	07-10-2010	Estonia	-	wild boar	-	ST-363	4757681	229	74423	ERS1496930	0	0	0	0	0	0	0	0	0	99.62	98.76	0	0	0	0	0	0	0	0	0
TA10-23756_ES_1_12_2010	01-12-2010	Estonia	-	pig	lung	ST-363	4790128	101	2713373	ERS1496931	0	0	0	0	0	0	0	0	0	99.62	98.76	0	0	0	0	0	0	0	0	0
TA11-04807_ES_15_3_2011	15-03-2011	Estonia	-	pig	lymph nodes	ST-363	4797911	48	4757732	ERS1496932	0	0	0	0	0	0	0	0	0	99.62	98.76	0	0	0	0	0	0	0	0	0
TA11-7639_ES_20_4_2010	20-04-2010	Estonia	-	pig	meat	ST-363	4759474	225	74466	ERS1496933	0	0	0	0	0	0	0	0	0	99.62	98.76	0	0	0	0	0	0	0	0	0
TA12-14010_ES_10_9_2012	10-09-2012	Estonia	-	pig	organs	ST-363	4803060	53	3722453	ERS1496934	0	0	0	0	0	0	0	0	0	99.62	98.76	0	0	0	0	0	0	0	0	0
TA12-14668_ES_25_9_2012	25-09-2012	Estonia	-	pig	lymph nodes	ST-363	4907596	55	4770382	ERS1496935	0	0	100	0	100	0	0	100	0	99.62	98.76	99.30	0	0	0	0	0	0	0	0
TA12-17181_ES_29_10_2012	29-10-2012	Estonia	-	pig	organs	ST-363	4800290	71	4747126	ERS1496936	0	0	0	0	0	0	0	0	0	99.62	98.76	0	0	0	0	0	0	0	0	0
TA12-5803_ES_29_3_2012	29-03-2012	Estonia	-	pig	feaces	ST-363	4759760	245	73978	ERS1496937	0	0	0	0	0	0	0	0	0	99.62	98.76	0	0	0	0	0	0	0	0	0
TA12-7256_ES_2_5_2012	02-05-2012	Estonia	-	pig	lymph nodes	ST-363	4893724	46	4852834	ERS1496938	0	0	100	0	100	0	0	100	0	99.62	98.76	99.30	0	0	0	0	0	0	0	0
TA12-9851_ES_15_6_2012	15-06-2012	Estonia	-	pig	organs	ST-363	4760148	229	74466	ERS1496939	0	0	0	0	0	0	0	0	0	99.62	98.76	0	0	0	0	0	0	0	0	0
TA13-2369_ES_12_2_2013	12-02-2013	Estonia	-	pig	organs	ST-363	4759321	227	74466	ERS1496940	0	0	0	0	0	0	0	0	0	99.62	98.76	0	0	0	0	0	0	0	0	0
TA13-677_ES_13_1_2013	13-01-2013	Estonia	-	wild boar	meat	ST-363	4788770	99	1582336	ERS1496941	0	0	0	0	0	0	0	0	0	99.62	98.76	0	0	0	0	0	0	0	0	0
