# Supplementary material for: Cross-Border Transmission of Salmonella Choleraesuis var. Kunzendorf in European Pigs and Wild Boar: Infection, Genetics, and Evolution
Source: Front Microbiol. 2019 Feb 6;10:179. doi: 10.3389/fmicb.2019.00179 (PMC6373457; doi:10.3389/fmicb.2019.00179)
Supplement: Table S2 — Alignment details of the accessory genes from the six groups. [file Table_2.XLSX]

## Sheet: region01
Region	genes from region (total = 17 genes)	plasmid	percent identity	alignment length
region 01	NODE_4_length_8688_cov_447.511047_CDS_7799-6996	Typhimurium_str_SL1344_plasmid_pRSF1010_SL1344	100.00	804
	NODE_4_length_8688_cov_447.511047_CDS_6996-6160	Typhimurium_str_SL1344_plasmid_pRSF1010_SL1344	100.00	837
	NODE_4_length_8688_cov_447.511047_CDS_1146-295	Typhimurium_str_SL1344_plasmid_pRSF1010_SL1344	100.00	852
	NODE_4_length_8688_cov_447.511047_CDS_1972-1133	Typhimurium_str_SL1344_plasmid_pRSF1010_SL1344	100.00	840
	NODE_4_length_8688_cov_447.511047_CDS_5649-6188	Typhimurium_str_SL1344_plasmid_pRSF1010_SL1344	100.00	540

## Sheet: region02
Region	gene from region (Total = 88)	plasmid	percent identity	alignment length
region 02	NODE_21_length_51859_cov_22.106731_CDS_40081-39500	AF250878_Typhi_R27	100.00	582
	NODE_86_length_55638_cov_21.628941_CDS_2939-2679	AF250878_Typhi_R27	100.00	261
	NODE_21_length_51859_cov_22.106731_CDS_17783-17905	AF250878_Typhi_R27	100.00	123
	NODE_86_length_55638_cov_21.628941_CDS_12641-12369	AF250878_Typhi_R27	99.27	273
	NODE_21_length_51859_cov_22.106731_CDS_26694-26179	AF250878_Typhi_R27	100.00	516
	NODE_86_length_55638_cov_21.628941_CDS_6257-6655	AF250878_Typhi_R27	98.99	398
	NODE_21_length_51859_cov_22.106731_CDS_19996-19577	AF250878_Typhi_R27	99.76	420
	NODE_21_length_51859_cov_22.106731_CDS_18846-19544	AF250878_Typhi_R27	100.00	699
	NODE_86_length_55638_cov_21.628941_CDS_6670-6873	AF250878_Typhi_R27	100.00	198
	NODE_32_length_2405751_cov_11.490171_CDS_239201-239302	AF250878_Typhi_R27	100.00	54
	NODE_86_length_55638_cov_21.628941_CDS_8996-9223	AF250878_Typhi_R27	100.00	143
	NODE_50_length_43820_cov_21.800982_CDS_7315-7548	AF250878_Typhi_R27	99.15	234
	NODE_63_length_45891_cov_22.119392_CDS_4179-4433	AF250878_Typhi_R27	99.61	255
	NODE_63_length_45891_cov_22.119392_CDS_40372-40223	AF250878_Typhi_R27	100.00	150
	NODE_21_length_51859_cov_22.106731_CDS_17907-18248	AF250878_Typhi_R27	99.71	342
	NODE_344_length_83_cov_19.650602_CDS_3-149	AF250878_Typhi_R27	90.48	147
	NODE_50_length_43820_cov_21.800982_CDS_39491-39712	AF250878_Typhi_R27	99.10	222
	NODE_143_length_1730_cov_21.082081_CDS_634-1389	AF250878_Typhi_R27	99.87	756
	NODE_86_length_55638_cov_21.628941_CDS_53329-54108	AF250878_Typhi_R27	99.87	780
	NODE_86_length_55638_cov_21.628941_CDS_10257-10664	AF250878_Typhi_R27	99.51	408
	NODE_21_length_51859_cov_22.106731_CDS_26894-26691	AF250878_Typhi_R27	99.51	204
	NODE_63_length_45891_cov_22.119392_CDS_4709-4482	AF250878_Typhi_R27	99.56	228
	NODE_50_length_43820_cov_21.800982_CDS_40785-40360	AF250878_Typhi_R27	100.00	426
	NODE_50_length_43820_cov_21.800982_CDS_35860-39195	AF250878_Typhi_R27	99.79	3336
	NODE_21_length_51859_cov_22.106731_CDS_30423-30247	AF250878_Typhi_R27	100.00	177
	NODE_86_length_55638_cov_21.628941_CDS_55706-55005	AF250878_Typhi_R27	99.84	634
	NODE_21_length_51859_cov_22.106731_CDS_12176-11988	AF250878_Typhi_R27	100.00	189
	NODE_63_length_45891_cov_22.119392_CDS_41409-42248	AF250878_Typhi_R27	99.64	840
	NODE_86_length_55638_cov_21.628941_CDS_47043-48263	AF250878_Typhi_R27	100.00	1221
	NODE_21_length_51859_cov_22.106731_CDS_43356-43796	AF250878_Typhi_R27	99.77	441
	NODE_63_length_45891_cov_22.119392_CDS_9435-8500	AF250878_Typhi_R27	99.57	936
	NODE_50_length_43820_cov_21.800982_CDS_1401-2006	AF250878_Typhi_R27	99.83	606
	NODE_50_length_43820_cov_21.800982_CDS_30554-30976	AF250878_Typhi_R27	100.00	423
	NODE_21_length_51859_cov_22.106731_CDS_22468-20084	AF250878_Typhi_R27	99.87	2385
	NODE_21_length_51859_cov_22.106731_CDS_16016-16792	AF250878_Typhi_R27	100.00	777
	NODE_21_length_51859_cov_22.106731_CDS_33535-32378	AF250878_Typhi_R27	99.91	1158
	NODE_86_length_55638_cov_21.628941_CDS_9333-10139	AF250878_Typhi_R27	100.00	807
	NODE_86_length_55638_cov_21.628941_CDS_54162-54392	AF250878_Typhi_R27	100.00	106
	NODE_21_length_51859_cov_22.106731_CDS_32114-30438	AF250878_Typhi_R27	100.00	1677
	NODE_21_length_51859_cov_22.106731_CDS_7725-7261	AF250878_Typhi_R27	99.57	465
	NODE_21_length_51859_cov_22.106731_CDS_259-588	AF250878_Typhi_R27	99.65	287
	NODE_21_length_51859_cov_22.106731_CDS_4064-3843	AF250878_Typhi_R27	99.26	135
	NODE_21_length_51859_cov_22.106731_CDS_18664-18843	AF250878_Typhi_R27	98.89	180
	NODE_21_length_51859_cov_22.106731_CDS_6809-6111	AF250878_Typhi_R27	99.06	106
	NODE_21_length_51859_cov_22.106731_CDS_1989-1729	AF250878_Typhi_R27	100.00	261
	NODE_21_length_51859_cov_22.106731_CDS_1333-1127	AF250878_Typhi_R27	99.52	207
	NODE_21_length_51859_cov_22.106731_CDS_3470-3090	AF250878_Typhi_R27	99.74	381
	NODE_303_length_139_cov_17.935251_CDS_3-206	AF250878_Typhi_R27	96.53	202
	NODE_11_length_161142_cov_20.606073_CDS_146456-146806	AP005147_Typhimurium_plasmid_R64_DNA	82.86	315
	NODE_11_length_161142_cov_20.606073_CDS_146853-147215	AP005147_Typhimurium_plasmid_R64_DNA	87.33	363
	NODE_78_length_1041774_cov_18.676773_CDS_973948-973298	AP005147_Typhimurium_plasmid_R64_DNA	100.00	651
	NODE_78_length_1041774_cov_18.676773_CDS_972668-972306	AP005147_Typhimurium_plasmid_R64_DNA	100.00	363
	NODE_78_length_1041774_cov_18.676773_CDS_974537-975670	AP005147_Typhimurium_plasmid_R64_DNA	100.00	1134
	NODE_78_length_1041774_cov_18.676773_CDS_972285-970528	AP005147_Typhimurium_plasmid_R64_DNA	100.00	1758
	NODE_78_length_1041774_cov_18.676773_CDS_966701-967990	AP005147_Typhimurium_plasmid_R64_DNA	100.00	1290
	NODE_78_length_1041774_cov_18.676773_CDS_969211-970023	AP005147_Typhimurium_plasmid_R64_DNA	100.00	813
	NODE_78_length_1041774_cov_18.676773_CDS_964860-964495	AP005147_Typhimurium_plasmid_R64_DNA	100.00	366
	NODE_252_length_110_cov_85.063637_CDS_68-178	NC_006856_plasmid	100.00	111
	NODE_32_length_2405751_cov_11.490171_CDS_1830009-1829194	NC_006856_plasmid	100.00	816
	NODE_4_length_782_cov_76.750641_CDS_70-774	NC_006856_plasmid	100.00	705
	NODE_46_length_3155_cov_9.789540_CDS_141-1	NC_006856_plasmid	100.00	93
	NODE_121_length_2766_cov_12.099783_CDS_2544-1885	FN432031_Typhimurium_plasmid_pSLT-BT	100.00	660
	NODE_121_length_2766_cov_12.099783_CDS_1307-1684	FN432031_Typhimurium_plasmid_pSLT-BT	100.00	378
	NODE_9_length_67403_cov_20.650921_CDS_2-1219	BX664015_Serratia_marcescens_plasmid_R478	100.00	60
	NODE_79_length_4985944_cov_17.759308_CDS_3018629-3018976	BX664015_Serratia_marcescens_plasmid_R478	98.57	279

## Sheet: region03
Region	gene from region (Total = 34)	plasmid	percent identity	alignment length
region 03	NODE_2_length_61023_cov_43.113205_CDS_47411-47154	BX664015_Serratia_marcescens_plasmid_R478	98.84	258

## Sheet: region04
Region	gene from region (Total = 62)	plasmid	percent identity	alignment length
region04	NODE_5_length_17084_cov_42.394054_CDS_14136-14336	BX664015_Serratia_marcescens_plasmid_R478	99.00	201
	NODE_21_length_72134_cov_41.361134_CDS_39324-39599	BX664015_Serratia_marcescens_plasmid_R478	99.64	276
	NODE_21_length_72134_cov_41.361134_CDS_28084-28257	BX664015_Serratia_marcescens_plasmid_R478	97.13	174
	NODE_21_length_72134_cov_41.361134_CDS_35003-35938	BX664015_Serratia_marcescens_plasmid_R478	99.57	936
	NODE_21_length_72134_cov_41.361134_CDS_36994-37932	BX664015_Serratia_marcescens_plasmid_R478	99.68	939
	NODE_6_length_24123_cov_42.677402_CDS_6357-5566	BX664015_Serratia_marcescens_plasmid_R478	97.85	792
	NODE_2_length_61023_cov_43.113205_CDS_15121-15405	BX664015_Serratia_marcescens_plasmid_R478	98.60	285
	NODE_2_length_61023_cov_43.113205_CDS_47095-46862	BX664015_Serratia_marcescens_plasmid_R478	98.72	234
	NODE_14_length_4502_cov_47.535763_CDS_4354-4566	BX664015_Serratia_marcescens_plasmid_R478	99.06	213
	NODE_2_length_61023_cov_43.113205_CDS_14462-14764	BX664015_Serratia_marcescens_plasmid_R478	98.09	157
	NODE_6_length_24123_cov_42.677402_CDS_9326-8076	BX664015_Serratia_marcescens_plasmid_R478	96.72	1251
	NODE_2_length_61023_cov_43.113205_CDS_58758-58555	BX664015_Serratia_marcescens_plasmid_R478	98.53	204
	NODE_2_length_61023_cov_43.113205_CDS_7853-7254	BX664015_Serratia_marcescens_plasmid_R478	99.33	600
	NODE_21_length_72134_cov_41.361134_CDS_68051-67860	BX664015_Serratia_marcescens_plasmid_R478	96.35	192
	NODE_2_length_61023_cov_43.113205_CDS_8897-7953	BX664015_Serratia_marcescens_plasmid_R478	98.73	945
	NODE_5_length_17084_cov_42.394054_CDS_11285-11085	BX664015_Serratia_marcescens_plasmid_R478	99.50	201
	NODE_21_length_72134_cov_41.361134_CDS_67057-67188	BX664015_Serratia_marcescens_plasmid_R478	100.00	46
	NODE_2_length_61023_cov_43.113205_CDS_2930-3133	BX664015_Serratia_marcescens_plasmid_R478	99.02	204
	NODE_6_length_24123_cov_42.677402_CDS_10516-10259	BX664015_Serratia_marcescens_plasmid_R478	93.02	258
	NODE_6_length_24123_cov_42.677402_CDS_19290-19877	BX664015_Serratia_marcescens_plasmid_R478	99.52	419
	NODE_2_length_61023_cov_43.113205_CDS_734-1054	BX664015_Serratia_marcescens_plasmid_R478	91.28	321
	NODE_6_length_24123_cov_42.677402_CDS_10103-9495	BX664015_Serratia_marcescens_plasmid_R478	92.59	607
	NODE_2_length_61023_cov_43.113205_CDS_7200-6844	BX664015_Serratia_marcescens_plasmid_R478	99.16	357
	NODE_21_length_72134_cov_41.361134_CDS_67810-67529	BX664015_Serratia_marcescens_plasmid_R478	98.25	57
	NODE_6_length_24123_cov_42.677402_CDS_7795-7649	BX664015_Serratia_marcescens_plasmid_R478	96.55	145
	NODE_6_length_24123_cov_42.677402_CDS_11009-10581	BX664015_Serratia_marcescens_plasmid_R478	93.47	429
	NODE_2_length_61023_cov_43.113205_CDS_16084-15962	BX664015_Serratia_marcescens_plasmid_R478	100.00	123
	NODE_21_length_72134_cov_41.361134_CDS_55400-54192	BX664015_Serratia_marcescens_plasmid_R478	98.43	1209
	NODE_52_length_981_cov_39.519878_CDS_879-1043	BX664015_Serratia_marcescens_plasmid_R478	93.33	165
	NODE_21_length_72134_cov_41.361134_CDS_48569-47016	BX664015_Serratia_marcescens_plasmid_R478	98.39	1554
	NODE_2_length_61023_cov_43.113205_CDS_2457-2750	BX664015_Serratia_marcescens_plasmid_R478	96.94	294
	NODE_21_length_72134_cov_41.361134_CDS_56367-55411	BX664015_Serratia_marcescens_plasmid_R478	98.85	957
	NODE_6_length_24123_cov_42.677402_CDS_1648-1460	BX664015_Serratia_marcescens_plasmid_R478	99.47	188
	NODE_21_length_72134_cov_41.361134_CDS_51218-50178	BX664015_Serratia_marcescens_plasmid_R478	98.17	1041
	NODE_21_length_72134_cov_41.361134_CDS_62508-62963	BX664015_Serratia_marcescens_plasmid_R478	100.00	456
	NODE_2_length_61023_cov_43.113205_CDS_56578-57033	BX664015_Serratia_marcescens_plasmid_R478	99.12	456
	NODE_21_length_72134_cov_41.361134_CDS_54174-53707	BX664015_Serratia_marcescens_plasmid_R478	98.93	468
	NODE_21_length_72134_cov_41.361134_CDS_58221-57448	BX664015_Serratia_marcescens_plasmid_R478	98.71	774
	NODE_6_length_24123_cov_42.677402_CDS_11482-11123	BX664015_Serratia_marcescens_plasmid_R478	89.44	360
	NODE_2_length_61023_cov_43.113205_CDS_9407-9583	BX664015_Serratia_marcescens_plasmid_R478	98.87	177
	NODE_21_length_72134_cov_41.361134_CDS_65725-66966	BX664015_Serratia_marcescens_plasmid_R478	96.94	1242
	NODE_21_length_72134_cov_41.361134_CDS_50178-48541	BX664015_Serratia_marcescens_plasmid_R478	96.40	1638
	NODE_21_length_72134_cov_41.361134_CDS_53244-52606	BX664015_Serratia_marcescens_plasmid_R478	99.06	639
	NODE_21_length_72134_cov_41.361134_CDS_60424-59366	BX664015_Serratia_marcescens_plasmid_R478	95.75	1060
	NODE_21_length_72134_cov_41.361134_CDS_59356-58214	BX664015_Serratia_marcescens_plasmid_R478	97.03	1144
	NODE_21_length_72134_cov_41.361134_CDS_57446-56367	BX664015_Serratia_marcescens_plasmid_R478	98.52	1080
	NODE_21_length_72134_cov_41.361134_CDS_51942-51304	BX664015_Serratia_marcescens_plasmid_R478	99.53	639
	NODE_21_length_72134_cov_41.361134_CDS_60747-61328	BX664015_Serratia_marcescens_plasmid_R478	99.66	582
	NODE_21_length_72134_cov_41.361134_CDS_61328-62485	BX664015_Serratia_marcescens_plasmid_R478	99.83	1158
	NODE_21_length_72134_cov_41.361134_CDS_64721-65296	BX664015_Serratia_marcescens_plasmid_R478	98.44	576
	NODE_21_length_72134_cov_41.361134_CDS_52583-51942	BX664015_Serratia_marcescens_plasmid_R478	99.22	642
	NODE_2_length_61023_cov_43.113205_CDS_13661-14029	BX664015_Serratia_marcescens_plasmid_R478	100.00	369
	NODE_21_length_72134_cov_41.361134_CDS_68514-68143	BX664015_Serratia_marcescens_plasmid_R478	95.89	365
	NODE_84_length_4811366_cov_16.605015_CDS_4624037-4624897	FN432031_Typhimurium_plasmid_pSLT-BT	100.00	861
	NODE_21_length_72134_cov_41.361134_CDS_71845-72135	NC_006856_plasmid	100.00	65

## Sheet: region05
Region	gene from region (Total = 53)	plasmid	percent identity	alignment length
region05	NODE_50_length_43820_cov_21.800982_CDS_28604-28038	AF250878_Typhi_R27	99.47	567
	NODE_63_length_45891_cov_22.119392_CDS_40462-41409	AF250878_Typhi_R27	100.00	948
	NODE_50_length_43820_cov_21.800982_CDS_5248-5388	AF250878_Typhi_R27	100.00	141
	NODE_63_length_45891_cov_22.119392_CDS_19555-18503	AF250878_Typhi_R27	99.91	1053
	NODE_86_length_55638_cov_21.628941_CDS_51829-52344	AF250878_Typhi_R27	96.32	516
	NODE_21_length_51859_cov_22.106731_CDS_41334-42119	AF250878_Typhi_R27	100.00	786
	NODE_21_length_51859_cov_22.106731_CDS_18349-18612	AF250878_Typhi_R27	99.62	264
	NODE_21_length_51859_cov_22.106731_CDS_23424-23720	AF250878_Typhi_R27	100.00	297
	NODE_86_length_55638_cov_21.628941_CDS_46693-47040	AF250878_Typhi_R27	99.71	348
	NODE_63_length_45891_cov_22.119392_CDS_12992-12468	AF250878_Typhi_R27	100.00	525
	NODE_50_length_43820_cov_21.800982_CDS_31646-31035	AF250878_Typhi_R27	99.84	612
	NODE_50_length_43820_cov_21.800982_CDS_906-1187	AF250878_Typhi_R27	100.00	282
	NODE_50_length_43820_cov_21.800982_CDS_18657-18172	AF250878_Typhi_R27	99.79	486
	NODE_63_length_45891_cov_22.119392_CDS_42759-43151	AF250878_Typhi_R27	99.75	393
	NODE_63_length_45891_cov_22.119392_CDS_14499-13267	AF250878_Typhi_R27	99.92	1233
	NODE_63_length_45891_cov_22.119392_CDS_31640-31128	AF250878_Typhi_R27	99.81	513
	NODE_50_length_43820_cov_21.800982_CDS_19415-20215	AF250878_Typhi_R27	100.00	801
	NODE_63_length_45891_cov_22.119392_CDS_2282-1953	AF250878_Typhi_R27	100.00	330
	NODE_21_length_51859_cov_22.106731_CDS_45666-46523	AF250878_Typhi_R27	100.00	858
	NODE_21_length_51859_cov_22.106731_CDS_46533-47483	AF250878_Typhi_R27	99.79	951
	NODE_63_length_45891_cov_22.119392_CDS_18124-16997	AF250878_Typhi_R27	100.00	1128
	NODE_63_length_45891_cov_22.119392_CDS_31141-29633	AF250878_Typhi_R27	99.87	1509
	NODE_86_length_55638_cov_21.628941_CDS_49854-48559	AF250878_Typhi_R27	99.77	1295
	NODE_50_length_43820_cov_21.800982_CDS_11233-10571	AF250878_Typhi_R27	100.00	663
	NODE_21_length_51859_cov_22.106731_CDS_42122-43354	AF250878_Typhi_R27	100.00	1233
	NODE_63_length_45891_cov_22.119392_CDS_3141-2233	AF250878_Typhi_R27	100.00	909
	NODE_63_length_45891_cov_22.119392_CDS_24337-25209	AF250878_Typhi_R27	100.00	873
	NODE_63_length_45891_cov_22.119392_CDS_16919-14907	AF250878_Typhi_R27	99.95	2013
	NODE_50_length_43820_cov_21.800982_CDS_23802-27791	AF250878_Typhi_R27	99.95	3990
	NODE_21_length_51859_cov_22.106731_CDS_22719-23321	AF250878_Typhi_R27	99.83	600
	NODE_21_length_51859_cov_22.106731_CDS_43786-45144	AF250878_Typhi_R27	99.93	1359
	NODE_50_length_43820_cov_21.800982_CDS_2307-2522	AF250878_Typhi_R27	100.00	216
	NODE_50_length_43820_cov_21.800982_CDS_14407-12323	AF250878_Typhi_R27	99.86	2085
	NODE_21_length_51859_cov_22.106731_CDS_29801-27345	AF250878_Typhi_R27	100.00	2103
	NODE_63_length_45891_cov_22.119392_CDS_36134-31914	AF250878_Typhi_R27	99.91	4221
	NODE_63_length_45891_cov_22.119392_CDS_37768-37316	AF250878_Typhi_R27	100.00	453
	NODE_58_length_849_cov_8.805654_CDS_827-904	AF250878_Typhi_R27	100.00	78
	NODE_21_length_51859_cov_22.106731_CDS_47492-50173	AF250878_Typhi_R27	99.93	2682
	NODE_50_length_43820_cov_21.800982_CDS_21342-22388	AF250878_Typhi_R27	99.81	1047
	NODE_63_length_45891_cov_22.119392_CDS_28413-25237	AF250878_Typhi_R27	99.97	3177
	NODE_50_length_43820_cov_21.800982_CDS_22378-23793	AF250878_Typhi_R27	100.00	1416
	NODE_21_length_51859_cov_22.106731_CDS_23725-24138	AF250878_Typhi_R27	99.76	415
	NODE_50_length_43820_cov_21.800982_CDS_20218-20730	AF250878_Typhi_R27	99.81	513
	NODE_63_length_45891_cov_22.119392_CDS_21039-20662	AF250878_Typhi_R27	100.00	378
	NODE_21_length_51859_cov_22.106731_CDS_14625-14329	AF250878_Typhi_R27	100.00	297
	NODE_63_length_45891_cov_22.119392_CDS_29488-28436	AF250878_Typhi_R27	100.00	1053
	NODE_86_length_55638_cov_21.628941_CDS_5865-6257	AF250878_Typhi_R27	99.75	393
	NODE_21_length_51859_cov_22.106731_CDS_10283-7908	AF250878_Typhi_R27	99.87	2376
	NODE_21_length_51859_cov_22.106731_CDS_2882-2574	AF250878_Typhi_R27	100.00	309
	NODE_21_length_51859_cov_22.106731_CDS_1073-849	AF250878_Typhi_R27	100.00	225
	NODE_21_length_51859_cov_22.106731_CDS_5772-5248	AF250878_Typhi_R27	97.73	44
	NODE_21_length_51859_cov_22.106731_CDS_814-608	AF250878_Typhi_R27	100.00	207

## Sheet: region6A
Region	gene from region (Total = 109)	plasmid	percent identity	alignment length
region6A	NODE_84_length_4811366_cov_16.605015_CDS_3158952-3159143	AP005147_Typhimurium_plasmid_R64_DNA	98.96	192
	NODE_84_length_4811366_cov_16.605015_CDS_4631511-4631885	AP005147_Typhimurium_plasmid_R64_DNA	93.70	127
	NODE_84_length_4811366_cov_16.605015_CDS_500582-500055	AP005147_Typhimurium_plasmid_R64_DNA	99.24	528
	NODE_84_length_4811366_cov_16.605015_CDS_523390-522095	AP005147_Typhimurium_plasmid_R64_DNA	96.14	1296
	NODE_84_length_4811366_cov_16.605015_CDS_508390-504626	AP005147_Typhimurium_plasmid_R64_DNA	96.63	3768
	NODE_84_length_4811366_cov_16.605015_CDS_522108-521656	AP005147_Typhimurium_plasmid_R64_DNA	97.57	453
	NODE_84_length_4811366_cov_16.605015_CDS_499364-498564	AP005147_Typhimurium_plasmid_R64_DNA	99.88	801
	NODE_84_length_4811366_cov_16.605015_CDS_526583-525516	AP005147_Typhimurium_plasmid_R64_DNA	95.88	1068
	NODE_84_length_4811366_cov_16.605015_CDS_525065-523383	AP005147_Typhimurium_plasmid_R64_DNA	98.69	1683
	NODE_84_length_4811366_cov_16.605015_CDS_4631935-4632528	AP005147_Typhimurium_plasmid_R64_DNA	89.39	594
	NODE_84_length_4811366_cov_16.605015_CDS_500004-499600	AP005147_Typhimurium_plasmid_R64_DNA	99.26	405
	NODE_84_length_4811366_cov_16.605015_CDS_3069617-3070051	AP005147_Typhimurium_plasmid_R64_DNA	94.71	435
	NODE_84_length_4811366_cov_16.605015_CDS_4630656-4631339	AP005147_Typhimurium_plasmid_R64_DNA	99.42	684
	NODE_84_length_4811366_cov_16.605015_CDS_4629869-4630402	AP005147_Typhimurium_plasmid_R64_DNA	99.44	534
	NODE_84_length_4811366_cov_16.605015_CDS_511296-510478	AP005147_Typhimurium_plasmid_R64_DNA	99.39	819
	NODE_84_length_4811366_cov_16.605015_CDS_4629140-4629427	AP005147_Typhimurium_plasmid_R64_DNA	98.96	288
	NODE_84_length_4811366_cov_16.605015_CDS_517808-517152	AP005147_Typhimurium_plasmid_R64_DNA	91.93	657
	NODE_84_length_4811366_cov_16.605015_CDS_511751-511293	AP005147_Typhimurium_plasmid_R64_DNA	99.35	459
	NODE_84_length_4811366_cov_16.605015_CDS_493618-493034	AP005147_Typhimurium_plasmid_R64_DNA	99.15	585
	NODE_68_length_62420_cov_13.785870_CDS_22309-23133	AP005147_Typhimurium_plasmid_R64_DNA	98.67	825
	NODE_84_length_4811366_cov_16.605015_CDS_517152-515860	AP005147_Typhimurium_plasmid_R64_DNA	97.15	1089
	NODE_84_length_4811366_cov_16.605015_CDS_520079-518994	AP005147_Typhimurium_plasmid_R64_DNA	91.81	1099
	NODE_84_length_4811366_cov_16.605015_CDS_518977-518363	AP005147_Typhimurium_plasmid_R64_DNA	83.60	561
	NODE_84_length_4811366_cov_16.605015_CDS_486535-485465	AP005147_Typhimurium_plasmid_R64_DNA	99.63	1071
	NODE_84_length_4811366_cov_16.605015_CDS_147463-147897	AP005147_Typhimurium_plasmid_R64_DNA	97.70	435
	NODE_84_length_4811366_cov_16.605015_CDS_133405-133650	AP005147_Typhimurium_plasmid_R64_DNA	99.17	241
	NODE_211_length_937_cov_7.512273_CDS_157-2	AP005147_Typhimurium_plasmid_R64_DNA	98.08	156
	NODE_84_length_4811366_cov_16.605015_CDS_487762-486554	AP005147_Typhimurium_plasmid_R64_DNA	99.34	1209
	NODE_84_length_4811366_cov_16.605015_CDS_485472-483181	AP005147_Typhimurium_plasmid_R64_DNA	99.91	2292
	NODE_84_length_4811366_cov_16.605015_CDS_480445-483144	AP005147_Typhimurium_plasmid_R64_DNA	99.30	2700
	NODE_84_length_4811366_cov_16.605015_CDS_133650-134240	AP005147_Typhimurium_plasmid_R64_DNA	97.12	591
	NODE_84_length_4811366_cov_16.605015_CDS_145158-145391	AP005147_Typhimurium_plasmid_R64_DNA	95.73	234
	NODE_58_length_15464_cov_12.930096_CDS_6665-7309	AP005147_Typhimurium_plasmid_R64_DNA	99.84	645
	NODE_58_length_15464_cov_12.930096_CDS_9091-9507	AP005147_Typhimurium_plasmid_R64_DNA	100.00	417
	NODE_58_length_15464_cov_12.930096_CDS_7396-7704	AP005147_Typhimurium_plasmid_R64_DNA	99.03	309
	NODE_58_length_15464_cov_12.930096_CDS_8118-9098	AP005147_Typhimurium_plasmid_R64_DNA	99.80	981
	NODE_84_length_4811366_cov_16.605015_CDS_3069382-3069603	AP005147_Typhimurium_plasmid_R64_DNA	96.85	222
	NODE_84_length_4811366_cov_16.605015_CDS_148610-149206	AP005147_Typhimurium_plasmid_R64_DNA	99.50	597
	NODE_84_length_4811366_cov_16.605015_CDS_147894-148613	AP005147_Typhimurium_plasmid_R64_DNA	99.44	720
	NODE_78_length_1041774_cov_18.676773_CDS_988127-988540	AP005147_Typhimurium_plasmid_R64_DNA	100.00	414
	NODE_84_length_4811366_cov_16.605015_CDS_4628031-4626955	AP005147_Typhimurium_plasmid_R64_DNA	93.22	1077
	NODE_84_length_4811366_cov_16.605015_CDS_488529-488278	AP005147_Typhimurium_plasmid_R64_DNA	100.00	252
	NODE_84_length_4811366_cov_16.605015_CDS_3070097-3070873	AP005147_Typhimurium_plasmid_R64_DNA	94.33	759
	NODE_84_length_4811366_cov_16.605015_CDS_476271-476537	AP005147_Typhimurium_plasmid_R64_DNA	98.88	267
	NODE_84_length_4811366_cov_16.605015_CDS_477504-477737	AP005147_Typhimurium_plasmid_R64_DNA	95.45	220
	NODE_84_length_4811366_cov_16.605015_CDS_136256-136510	AP005147_Typhimurium_plasmid_R64_DNA	92.45	212
	NODE_117_length_528_cov_26.496212_CDS_3-224	AP005147_Typhimurium_plasmid_R64_DNA	100.00	222
	NODE_84_length_4811366_cov_16.605015_CDS_479868-479533	AP005147_Typhimurium_plasmid_R64_DNA	97.32	336
	NODE_84_length_4811366_cov_16.605015_CDS_2065949-2066191	NC_006856_plasmid	99.59	243
	NODE_382_length_144_cov_16.937500_CDS_3-206	NC_006856_plasmid	98.53	204
	NODE_141_length_3526629_cov_21.414026_CDS_2456461-2455886	NC_006856_plasmid	100.00	452
	NODE_103_length_1421_cov_18.326530_CDS_1284-199	NC_006856_plasmid	99.60	750
	NODE_323_length_18226_cov_14.157303_CDS_18258-18317	NC_006856_plasmid	100.00	60
	NODE_68_length_62420_cov_13.785870_CDS_3964-3080	NC_006856_plasmid	100.00	885
	NODE_84_length_4811366_cov_16.605015_CDS_490695-490045	NC_006856_plasmid	76.00	475
	NODE_84_length_4811366_cov_16.605015_CDS_2062925-2065891	NC_006856_plasmid	100.00	1065
	NODE_84_length_4811366_cov_16.605015_CDS_2066900-2066223	NC_006856_plasmid	99.85	678
	NODE_84_length_4811366_cov_16.605015_CDS_488051-488206	NC_006856_plasmid	98.08	156
	NODE_84_length_4811366_cov_16.605015_CDS_3066994-3066746	NC_006856_plasmid	100.00	249
	NODE_84_length_4811366_cov_16.605015_CDS_3158533-3158955	NC_006856_plasmid	96.23	424
	NODE_84_length_4811366_cov_16.605015_CDS_502575-501286	NC_006856_plasmid	99.53	1290
	NODE_84_length_4811366_cov_16.605015_CDS_504608-504261	NC_006856_plasmid	99.71	348
	NODE_84_length_4811366_cov_16.605015_CDS_1304-1804	NC_006856_plasmid	99.60	501
	NODE_84_length_4811366_cov_16.605015_CDS_494849-493647	NC_006856_plasmid	98.34	1203
	NODE_84_length_4811366_cov_16.605015_CDS_480303-480434	NC_006856_plasmid	100.00	132
	NODE_84_length_4811366_cov_16.605015_CDS_145450-147408	NC_006856_plasmid	95.10	1959
	NODE_84_length_4811366_cov_16.605015_CDS_3067388-3068314	NC_006856_plasmid	94.83	928
	NODE_84_length_4811366_cov_16.605015_CDS_492937-490769	NC_006856_plasmid	97.35	1206
	NODE_84_length_4811366_cov_16.605015_CDS_478599-479447	NC_006856_plasmid	98.82	849
	NODE_84_length_4811366_cov_16.605015_CDS_489364-489188	NC_006856_plasmid	97.74	177
	NODE_84_length_4811366_cov_16.605015_CDS_3158061-3158486	NC_006856_plasmid	96.95	426
	NODE_111_length_1287478_cov_21.275240_CDS_891881-891525	NC_006856_plasmid	94.74	38
	NODE_84_length_4811366_cov_16.605015_CDS_475744-476178	NC_006856_plasmid	98.85	435
	NODE_84_length_4811366_cov_16.605015_CDS_478019-477768	NC_006856_plasmid	98.02	252
	NODE_159_length_5991_cov_11.795527_CDS_1121-12	NC_006856_plasmid	100.00	1058
	NODE_159_length_5991_cov_11.795527_CDS_2136-1900	NC_006856_plasmid	100.00	237
	NODE_159_length_5991_cov_11.795527_CDS_2495-2133	NC_006856_plasmid	99.72	363
	NODE_84_length_4811366_cov_16.605015_CDS_137006-137377	BX664015_Serratia_marcescens_plasmid_R478	87.17	343
	NODE_141_length_3526629_cov_21.414026_CDS_2464271-2464411	BX664015_Serratia_marcescens_plasmid_R478	100.00	141
	NODE_141_length_3526629_cov_21.414026_CDS_2463136-2464248	BX664015_Serratia_marcescens_plasmid_R478	99.82	1113
	NODE_159_length_5991_cov_11.795527_CDS_4681-4259	BX664015_Serratia_marcescens_plasmid_R478	79.37	412
	NODE_63_length_45891_cov_22.119392_CDS_42241-42762	AF250878_Typhi_R27	100.00	522
	NODE_86_length_55638_cov_21.628941_CDS_2675-2169	AF250878_Typhi_R27	99.80	507
	NODE_50_length_43820_cov_21.800982_CDS_6703-6939	AF250878_Typhi_R27	100.00	237
	AE017220_CDS_1952068-1952361	AF250878_Typhi_R27	99.66	294

## Sheet: region6B
Region	gene from region (Total = 25)	plasmid	percent identity	alignment length
region6B	NODE_159_length_5991_cov_11.795527_CDS_1903-1196	NC_006856_plasmid	100.00	708
	NODE_159_length_5991_cov_11.795527_CDS_4207-2513	NC_006856_plasmid	100.00	1695
	NODE_84_length_4811366_cov_16.605015_CDS_3068698-3069381	NC_006856_plasmid	93.43	685
	NODE_84_length_4811366_cov_16.605015_CDS_2066979-2068178	NC_006856_plasmid	99.92	1200
	NODE_84_length_9940_cov_20.667204_CDS_8261-9100	NC_006856_plasmid	100.00	840
	NODE_84_length_9940_cov_20.667204_CDS_9228-9728	NC_006856_plasmid	100.00	501
	NODE_84_length_4811366_cov_16.605015_CDS_2061685-2062185	NC_006856_plasmid	100.00	501
	NODE_84_length_4811366_cov_16.605015_CDS_2060619-2061632	NC_006856_plasmid	99.90	1014
	NODE_84_length_4811366_cov_16.605015_CDS_253383-254045	NC_006856_plasmid	100.00	572
	NODE_86_length_55638_cov_21.628941_CDS_43797-45197	BX664015_Serratia_marcescens_plasmid_R478	99.93	1401
	NODE_86_length_55638_cov_21.628941_CDS_29465-30757	BX664015_Serratia_marcescens_plasmid_R478	99.38	1293
	NODE_86_length_55638_cov_21.628941_CDS_27585-28970	BX664015_Serratia_marcescens_plasmid_R478	99.93	1386
	NODE_86_length_55638_cov_21.628941_CDS_41751-42131	BX664015_Serratia_marcescens_plasmid_R478	99.74	381
	NODE_86_length_55638_cov_21.628941_CDS_38025-37288	BX664015_Serratia_marcescens_plasmid_R478	100.00	738
	NODE_84_length_4811366_cov_16.605015_CDS_136934-136500	BX664015_Serratia_marcescens_plasmid_R478	87.09	395
	NODE_287_length_1928_cov_16.288900_CDS_71-1225	AP005147_Typhimurium_plasmid_R64_DNA	99.48	1155
	NODE_84_length_4811366_cov_16.605015_CDS_510481-509333	AP005147_Typhimurium_plasmid_R64_DNA	99.39	1149
	NODE_84_length_4811366_cov_16.605015_CDS_521645-520092	AP005147_Typhimurium_plasmid_R64_DNA	94.14	1554
	NODE_84_length_4811366_cov_16.605015_CDS_509031-508480	AP005147_Typhimurium_plasmid_R64_DNA	98.55	552
	NODE_141_length_3526629_cov_21.414026_CDS_2452574-2453047	FN432031_Typhimurium_plasmid_pSLT-BT	100.00	474
	AE017220_CDS_1951664-1951939	AF250878_Typhi_R27	100.00	276
